# Supplementary material for: Apoptotic gene loss in Cnidaria is associated with transition to parasitism
Source: Sci Rep. 2023 May 17;13:8015. doi: 10.1038/s41598-023-34248-y (PMC10192318; doi:10.1038/s41598-023-34248-y)
Supplement: Supplementary file 1 — Supplementary Information 1. [file 41598_2023_34248_MOESM1_ESM.py]

# Variables should be added!!!
import os
organism = input("Please input the name of organism file without extention (should be .fasta): ")
fish = input("Please input the name of base genome file without extention (should be .fasta): ")
# pieces
print("pieces...")
os.system("mkdir pieces_" + organism)
fi = open(organism + ".fasta", "r")
seq=""
fo = open("0.txt", "w")
i = 1
name = "null"
for line in fi:
   if line[0]==">":
       fo.write(name)
       fo.write(seq)
       fo.write("\n")
       fo.close
       fo = open("pieces_" + organism + "/" + str(i) + ".fasta", "w")
       name = line
       seq=""
       i=i+1
   else:
       seq=seq+line.strip().upper()
fo.write(name)
fo.write(seq)
fo.close()
print(f"{i} contigs")
numb = i
# base
print("making base...")
os.system("makeblastdb -dbtype prot -in " + fish + ".fasta -out " + fish + " -parse_seqids")
# fish_blast
print("BLAST searches...")
os.system("mkdir results_" + organism + "_" + fish)
for i in range(1, numb):
   result = os.system("blastp -query pieces_" + organism + "/" + str(i) + ".fasta -db " + fish + " -out results_" + organism + "_" + fish + "/" + str(i) + "res.txt -outfmt 6")
   print(f"file {i} against {fish} is done")
print("done")

#   in cnid_list the list of Cnidaria genomes and transcriptomes is written without extention (should be .fasta)
cnid_list = []
#   in files_lst the list of possible contaminants genomes and transcriptomes is written without extention (should be .fasta)
files_lst = []
fo = open("analytics.txt", "w")
for i in range(1, numb):
	best_cont_evalue = 100.0
	best_cont_score = 0.001
	best_cnid_evalue = 100.0
	best_cnid_score = 0.001
	best_cont_org = ""
	best_cnid_org = ""
	for elem in files_lst:
		cont_evalue = 100.0
		cont_score = 0.001
		try:
			fi = open("results_" + organism + "_" + elem + "/" + str(i) + "res.txt", "r")
		except FileNotFoundError:
			print(f"file {i} in {elem} base is not found", file=sys.stderr)
			continue
		for line in fi:
			result = line.strip("\n").split()
			try:
				score = float(result[11])
			except IndexError:
				print(f"There is IndexError in file {i} in {elem} base", file=sys.stderr)
				fi.close()
				continue
			try:
				evalue = float(result[10])
			except IndexError:
				print(f"There is IndexError in file {i} in {elem} base", file=sys.stderr)
				fi.close()
				continue
			if score > cont_score and evalue < cont_evalue:
				cont_score = score
				cont_evalue = evalue
		if float(cont_score) > best_cont_score:
			best_cont_score = float(cont_score)
		if float(cont_evalue) < best_cont_evalue:
			best_cont_evalue = float(cont_evalue)
			best_cont_org = elem
		fi.close()
	for elem in cnid_list:
		cnid_evalue = 100.0
		cnid_score = 0.001
		try:
			fi = open("results_" + organism + "_" + elem + "/" + str(i) + "res.txt", "r")
		except FileNotFoundError:
			print(f"file {i} in {elem} base is not found", file=sys.stderr)
			continue
		for line in fi:
			result = line.strip("\n").split()
			try:
				score = float(result[11])
			except IndexError:
				print(f"There is IndexError in file {i} in {elem} base", file=sys.stderr)
				fi.close()
				continue
			try:
				evalue = float(result[10])
			except IndexError:
				print(f"There is IndexError in file {i} in {elem} base", file=sys.stderr)
				fi.close()
				continue
			if score > cnid_score and evalue < cnid_evalue:
				cnid_score = score
				cnid_evalue = evalue
		if float(cnid_score) > best_cnid_score:
			best_cnid_score = float(cnid_score)
		if float(cnid_evalue) < best_cnid_evalue:
			best_cnid_evalue = float(cnid_evalue)
			best_cnid_org = elem
		fi.close()
	fo.write(str(i))
	fo.write("\t")
	fo.write(str(best_cnid_org))
	fo.write("\t")
	fo.write(str(best_cnid_evalue))
	fo.write("\t")
	fo.write(str(best_cnid_score))
	fo.write("\t")
	fo.write(str(best_cont_org))
	fo.write("\t")
	fo.write(str(best_cont_evalue))
	fo.write("\t")
	fo.write(str(best_cont_score))
	fo.write("\t")
	if best_cont_evalue == 0.0 and best_cont_evalue != best_cnid_evalue:
		fo.write("CONTAMINATION")
		fo.write("\t")
		fo.write("-1")
		fo.write("\n")
		continue
	elif best_cont_evalue == 0.0 and best_cont_evalue == best_cnid_evalue:
		if float(best_cnid_score/best_cont_score) >= 1.25:
			fo.write("CNID")
			fo.write("\t")
			fo.write("1")
		elif float(best_cnid_score/best_cont_score) <= 1:
			fo.write("CONTAMINATION")
			fo.write("\t")
			fo.write("-1")
		else:
			fo.write("NOT CLEAR")
			fo.write("\t")
			fo.write("0")
		fo.write("\n")
		continue
	if float(best_cnid_score/best_cont_score) >= 1.25 and float(best_cnid_evalue/best_cont_evalue) <=0.01:
		fo.write("CNID")
		fo.write("\t")
		fo.write("1")
	elif float(best_cnid_score/best_cont_score) <= 1 and float(best_cnid_evalue/best_cont_evalue) >= 100:
		fo.write("CONTAMINATION")
		fo.write("\t")
		fo.write("-1")
	else:
		fo.write("NOT CLEAR")
		fo.write("\t")
		fo.write("0")
	fo.write("\n")
fo.close()
# start = result[6]
# end = result[7]
# name = result[0]
# e-value = result[10]
# bitscore = result[11]
# ident = result[2]
