# Supplementary material for: Apoptotic gene loss in Cnidaria is associated with transition to parasitism
Source: Sci Rep. 2023 May 17;13:8015. doi: 10.1038/s41598-023-34248-y (PMC10192318; doi:10.1038/s41598-023-34248-y)
Supplement: Supplementary file 2 — Supplementary Information 2. [file 41598_2023_34248_MOESM2_ESM.py]

import sys
import os
organism = input("Print organism name of contaminated genome: ")
fish = input("Print organism name of base genome: ")
print("making base...")
os.system("makeblastdb -dbtype nucl -in " + fish + ".fasta -out " + fish + " -parse_seqids")
# pieces
print("pieces...")
os.system("mkdir pieces_" + organism)
fi = open(organism + ".fasta", "r")
seq=""
fo = open("0.txt", "w")
i = 1
name = "null"
for line in fi:
   if line[0]==">":
       fo.write(name)
       fo.write(seq)
       fo.write("\n")
       fo.close
       fo = open("pieces_" + organism + "/" + str(i) + ".fasta", "w")
       name = line
       seq=""
       i=i+1
   else:
       seq=seq+line.strip().upper()
fo.write(name)
fo.write(seq)
fo.close()
print(f"{i} contigs")
numb = i
# fish_blast
print("BLAST searches...")
os.system("mkdir results_tab_sep_" + organism)
for i in range(1, numb):
   result = os.system("blastn -query pieces_" + organism + "/" + str(i) + ".fasta -db " + fish + " -out results_tab_sep_" + organism + "/" + str(i) + "res.txt -outfmt 6 -max_target_seqs 5")
   print(f"file {i} is done")
print("done")

# analysis
fo = open("hits_" + organism + ".txt", "w")
count=0
for i in range(1, numb):
   size = os.path.getsize("results_tab_sep_" + organism + "/" + str(i) + "res.txt")
   if size > 0:
      fo.write(str(i))
      fo.write("res.txt")
      fo.write("\n")
      count=count+1
   if(i%1000==0):
      print(i)
fo.close()
print(count)

# comparison
print("excluding contaminations...")
i = 0
names = open("hits_" + organism + ".txt", "r")
for name in names:
   name_s = name.strip()
   fi = open("results_tab_sep_" + organism + "/" + name_s, "r")
   lines = fi.readlines()
   result = lines[0].strip().split("\t")
# start = result[6]
# end = result[7]
# name = result[0]
# e-value = result[10]
# ident = result[2]
   if float(result[2]) >= 75 and float(result[10]) < 1e-60:
      n_fasta = name_s.split(".")
      num = n_fasta[0]
      num = num[:-3]
      i = i+1
      os.system("rm pieces_" + organism + "/" + num + ".fasta")
      print(f"File {num} is done")
   fi.close()
print(i)
names.close()
print("Done!")

# assembly
print("assembling...")
fo = open(organism + "_filter.fasta", "w")
for i in range(1, numb):
   try:
      fi = open("pieces_" + organism + "/" + str(i) + ".fasta", "r")
   except FileNotFoundError:
      continue
   for line in fi:
      fo.write(line)
   fi.close()
fo.close()
print(f"Done! Filtered genome is written to {organism}_filter.fasta")
