# Supplementary material for: Apoptotic gene loss in Cnidaria is associated with transition to parasitism
Source: Sci Rep. 2023 May 17;13:8015. doi: 10.1038/s41598-023-34248-y (PMC10192318; doi:10.1038/s41598-023-34248-y)
Supplement: Supplementary file 5 — Supplementary Information 5. [file 41598_2023_34248_MOESM5_ESM.xlsx]

## Sheet: Legend
Numbers of hits of Pfam domains considered in SCANDALs article (Panchin et al., 2019) in filtered genomes of Myxosporea, filtered transcriptomes of Malacosporea and genomes of the other Cnidaria are presented in the Supplementary table S1.
Numbers of hits of Pfam domains related to apoptosis according to Pfam keyword search in filtered genomes of Myxosporea, filtered transcriptomes of Malacosporea and genomes of the other Cnidaria are presented in the Supplementary table S2.
Comparison of sets of domains predicted in Myxosporea and Malacosporea is shown in the Supplementary table S3. All predicted Pfam domains were considered. In the first two columns (yellow) there is a number of Pfam domains presented in each group of Myxozoa. Two avoid possible aberrations, we took into consideration domains which are presented in at least half of members of respective group (in a…
The quality report on genome assemblies is provided in Supplementary table S4.

## Sheet: Supplementary table S1
census or apoptosis		Enteromyxum leei	Henneguya salminicola	Kudoa iwatai	Myxobolus pronini	Myxobolus squamalis	Sphaeromyxa zaharoni	Thelohanellus kitauei	Myxobolus honghuensis	Tetracapsuloides bryosalmonae (Bryozoa)	Tetracapsuloides bryosalmonae (from kidney)	Buddenbrockia plumatellae	Polypodium hydriforme	Nematostella vectensis	Hydra vulgaris	Aurelia aurita	Dendronephthya gigantea	Clytia hemisphaerica	Acropora digitifera		Enteromyxum leei	Henneguya salminicola	Kudoa iwatai	Myxobolus pronini	Myxobolus squamalis	Sphaeromyxa zaharoni	Thelohanellus kitauei	Myxobolus honghuensis	Tetracapsuloides bryosalmonae (Bryozoa)	Tetracapsuloides bryosalmonae (from kidney)	Buddenbrockia plumatellae	Polypodium hydriforme	Nematostella vectensis	Hydra vulgaris	Aurelia aurita	Dendronephthya gigantea	Clytia hemisphaerica	Acropora digitifera
PF00656	Caspase domain	0	0	0	0	0	0	0	0	0	0	1	3	8	26	12	30	14	31		0	0	0	0	0	0	0	0	0	0	1	1	1	1	1	1	1	1
PF00452	Apoptosis regulator proteins, Bcl-2 family	0	0	0	0	0	0	0	0	0	0	0	7	12	15	11	12	12	9		0	0	0	0	0	0	0	0	0	0	0	1	1	1	1	1	1	1
PF00619	Caspase recruitment domain	0	0	0	0	0	0	0	0	0	0	0	4	17	8	8	9	8	59		0	0	0	0	0	0	0	0	0	0	0	1	1	1	1	1	1	1
PF00648	Calpain family cysteine protease	0	0	0	0	0	0	0	0	0	0	0	12	16	12	10	8	6	10		0	0	0	0	0	0	0	0	0	0	0	1	1	1	1	1	1	1
PF01067	Calpain large subunit, domain III	0	0	0	0	0	0	0	0	0	0	0	5	9	5	6	3	3	9		0	0	0	0	0	0	0	0	0	0	0	1	1	1	1	1	1	1
PF00531	Death domain	0	0	0	0	0	0	0	0	0	0	0	0	31	153	11	18	8	68		0	0	0	0	0	0	0	0	0	0	0	0	1	1	1	1	1	1
PF06905	Fas apoptotic inhibitory molecule (FAIM1)	0	0	0	0	0	0	0	0	0	0	0	2	2	2	4	4	2	1		0	0	0	0	0	0	0	0	0	0	0	1	1	1	1	1	1	1
PF00554	Rel homology domain (RHD)	0	0	0	0	0	0	0	0	0	0	0	0	8	0	2	6	2	2		0	0	0	0	0	0	0	0	0	0	0	0	1	0	1	1	1	1
PF01534	Frizzled/Smoothened family membrane region	0	0	0	0	0	0	0	0	1	0	2	8	1	0	1	0	2	1		0	0	0	0	0	0	0	0	1	0	1	1	1	0	1	0	1	1
PF00870	P53 DNA-binding domain	0	0	0	0	0	0	0	0	0	0	0	2	2	2	3	3	0	2		0	0	0	0	0	0	0	0	0	0	0	1	1	1	1	1	0	1
PF07814	Wings apart-like protein regulation of heterochromatin	0	0	0	0	0	0	0	0	0	0	0	1	4	1	1	1	2	1		0	0	0	0	0	0	0	0	0	0	0	1	1	1	1	1	1	1
PF07699	GCC2 and GCC3	0	0	0	0	0	0	0	0	0	0	0	19	36	20	40	73	38	52		0	0	0	0	0	0	0	0	0	0	0	1	1	1	1	1	1	1
PF03133	Tubulin-tyrosine ligase family	0	0	0	0	0	0	0	0	0	0	0	3	15	4	7	3	1	15		0	0	0	0	0	0	0	0	0	0	0	1	1	1	1	1	1	1
PF02197	Regulatory subunit of type II PKA R-subunit	0	0	0	0	0	0	0	0	0	0	0	2	9	3	2	3	4	5		0	0	0	0	0	0	0	0	0	0	0	1	1	1	1	1	1	1
PF01167	Tub family	0	0	0	0	0	0	0	0	0	0	0	3	6	0	3	3	2	2		0	0	0	0	0	0	0	0	0	0	0	1	1	0	1	1	1	1
PF00784	MyTH4 domain	0	0	0	0	0	0	0	0	2	2	4	4	10	6	8	10	7	6		0	0	0	0	0	0	0	0	1	1	1	1	1	1	1	1	1	1
PF00658	Poly-adenylate binding protein, unique domain	0	0	0	0	0	0	0	0	2	1	3	2	8	1	2	5	2	12		0	0	0	0	0	0	0	0	1	1	1	1	1	1	1	1	1	1
PF08337	Plexin cytoplasmic RasGAP domain	0	0	0	0	0	0	0	0	0	0	3	7	5	0	3	0	0	7		0	0	0	0	0	0	0	0	0	0	1	1	1	0	1	0	0	1
PF06201	PITH domain	0	0	0	0	0	0	0	0	2	2	4	0	1	2	0	1	2	1		0	0	0	0	0	0	0	0	1	1	1	0	1	1	0	1	1	1
PF00644	Poly(ADP-ribose) polymerase catalytic domain	0	0	0	0	0	0	0	0	0	0	0	2	19	5	16	47	26	37		0	0	0	0	0	0	0	0	0	0	0	1	1	1	1	1	1	1
PF00089	Trypsin	0	0	0	0	0	0	0	0	2	0	5	53	232	58	188	90	310	195		0	0	0	0	0	0	0	0	1	0	1	1	1	1	1	1	1	1
PF00055	Laminin N-terminal (Domain VI)	0	0	0	0	0	0	0	0	1	0	4	12	11	7	8	11	12	9		0	0	0	0	0	0	0	0	1	0	1	1	1	1	1	1	1	1
PF05965	F/Y rich C-terminus	0	0	0	0	0	0	0	0	0	0	0	1	1	2	0	1	2	0		0	0	0	0	0	0	0	0	0	0	0	1	1	1	0	1	1	0
PF01392	Fz domain	0	0	0	0	0	0	0	0	0	0	2	12	19	4	10	10	14	20		0	0	0	0	0	0	0	0	0	0	1	1	1	1	1	1	1	1
PF01153	Glypican	0	0	0	0	0	0	0	0	0	0	0	5	2	1	2	3	2	2		0	0	0	0	0	0	0	0	0	0	0	1	1	1	1	1	1	1
PF10242	Lipoma HMGIC fusion partner-like protein	0	0	0	0	0	0	0	0	0	0	0	2	7	0	2	3	1	1		0	0	0	0	0	0	0	0	0	0	0	1	1	0	1	1	1	1
PF08598	Sds3-like	0	0	0	0	0	0	0	0	0	0	0	0	0	0	0	0	0	0		0	0	0	0	0	0	0	0	0	0	0	0	0	0	0	0	0	0
PF00209	Sodium:neurotransmitter symporter family	0	0	0	0	0	0	0	0	2	0	0	7	28	0	0	0	0	31		0	0	0	0	0	0	0	0	1	0	0	1	1	0	0	0	0	1
PF03792	PBC domain	0	0	0	0	0	0	0	0	1	0	3	2	2	5	4	3	2	2		0	0	0	0	0	0	0	0	1	0	1	1	1	1	1	1	1	1
PF02198	Sterile alpha motif (SAM)/Pointed domain	0	0	0	0	0	0	0	0	0	0	1	3	4	4	3	7	2	6		0	0	0	0	0	0	0	0	0	0	1	1	1	1	1	1	1	1
PF02172	KIX domain	0	0	0	0	0	0	0	0	1	0	0	0	1	0	1	1	6	1		0	0	0	0	0	0	0	0	1	0	0	0	1	0	1	1	1	1
PF01403	Sema domain	0	0	0	0	0	0	0	0	0	0	0	7	0	0	0	0	0	5		0	0	0	0	0	0	0	0	0	0	0	1	0	0	0	0	0	1
PF01030	Receptor L domain	0	0	0	0	0	0	0	0	0	0	0	2	1	2	2	2	1	0		0	0	0	0	0	0	0	0	0	0	0	1	1	1	1	1	1	0
PF13877	Potential Monad-binding region of RPAP3	0	0	0	0	0	0	0	0	1	0	1	0	1	0	1	2	0	1		0	0	0	0	0	0	0	0	1	0	1	0	1	0	1	1	0	1
PF10269	Transmembrane Fragile-X-F protein	0	0	0	0	0	0	0	0	0	0	0	0	0	0	0	0	0	0		0	0	0	0	0	0	0	0	0	0	0	0	0	0	0	0	0	0
PF09815	XK-related protein	0	0	0	0	0	0	0	0	0	0	0	5	1	0	0	4	0	1		0	0	0	0	0	0	0	0	0	0	0	1	1	0	0	1	0	1
PF07264	Etoposide-induced protein 2.4 (EI24)	0	0	0	0	0	0	0	0	1	0	2	0	0	0	0	0	0	0		0	0	0	0	0	0	0	0	1	0	1	0	0	0	0	0	0	0
PF07147	Mitochondrial 28S ribosomal protein S30 (PDCD9)	0	0	0	0	0	0	0	0	1	0	1	0	3	1	0	1	1	1		0	0	0	0	0	0	0	0	1	0	1	0	1	1	0	1	1	1
PF02877	Poly(ADP-ribose) polymerase, regulatory domain	0	0	0	0	0	0	0	0	0	0	0	2	6	4	3	2	3	3		0	0	0	0	0	0	0	0	0	0	0	1	1	1	1	1	1	1
PF01130	CD36 family	0	0	0	0	0	0	0	0	0	0	0	3	5	0	0	1	0	4		0	0	0	0	0	0	0	0	0	0	0	1	1	0	0	1	0	1
PF00629	MAM domain	0	0	0	0	0	0	0	0	0	0	0	71	150	53	87	91	112	199		0	0	0	0	0	0	0	0	0	0	0	1	1	1	1	1	1	1
PF00261	Tropomyosin	0	0	0	0	0	0	0	0	0	0	5	2	10	4	3	5	5	8		0	0	0	0	0	0	0	0	0	0	1	1	1	1	1	1	1	1
PF13676	TIR domain	0	0	0	0	0	0	0	0	0	0	0	1	16	7	13	23	13	47		0	0	0	0	0	0	0	0	0	0	0	1	1	1	1	1	1	1
PF03016	Exostosin family	0	0	0	0	0	0	0	0	0	0	0	3	2	2	3	2	2	3		0	0	0	0	0	0	0	0	0	0	0	1	1	1	1	1	1	1
PF02196	Raf-like Ras-binding domain	0	0	0	0	0	0	0	0	1	0	0	0	1	0	2	0	0	1		0	0	0	0	0	0	0	0	1	0	0	0	1	0	1	0	0	1
PF15228	Death-associated protein	0	0	0	0	0	0	0	0	0	0	0	0	1	0	0	0	1	1		0	0	0	0	0	0	0	0	0	0	0	0	1	0	0	0	1	1
PF09801	Integral membrane protein S linking to the trans Golgi network	0	0	0	0	0	0	0	0	0	0	0	2	1	0	1	0	0	2		0	0	0	0	0	0	0	0	0	0	0	1	1	0	1	0	0	1
PF09532	FDF domain	0	0	0	0	0	0	0	0	0	0	0	0	0	1	0	1	0	0		0	0	0	0	0	0	0	0	0	0	0	0	0	1	0	1	0	0
PF04588	Hypoxia induced protein conserved region	0	0	0	0	0	0	0	0	1	1	1	0	3	1	1	2	2	2		0	0	0	0	0	0	0	0	1	1	1	0	1	1	1	1	1	1
PF02218	Repeat in HS1/Cortactin	0	0	0	0	0	0	0	0	0	0	0	1	2	0	0	2	0	4		0	0	0	0	0	0	0	0	0	0	0	1	1	0	0	1	0	1
PF02177	Amyloid A4 N-terminal heparin-binding	0	0	0	0	0	0	0	0	0	0	2	1	0	1	1	1	1	0		0	0	0	0	0	0	0	0	0	0	1	1	0	1	1	1	1	0
PF00853	Runt domain	0	0	0	0	0	0	0	0	1	0	3	2	2	2	2	2	2	2		0	0	0	0	0	0	0	0	1	0	1	1	1	1	1	1	1	1
PF00757	Furin-like cysteine rich region	0	0	0	0	0	0	0	0	0	0	0	0	0	0	0	0	0	0		0	0	0	0	0	0	0	0	0	0	0	0	0	0	0	0	0	0
PF13281	Domain of unknown function (DUF4071)	0	0	0	0	0	0	0	0	0	0	0	2	0	0	4	0	1	0		0	0	0	0	0	0	0	0	0	0	0	1	0	0	1	0	1	0
PF10236	Mitochondrial ribosomal death-associated protein 3	0	0	0	0	0	0	0	0	1	1	1	0	2	0	0	0	1	0		0	0	0	0	0	0	0	0	1	1	1	0	1	0	0	0	1	0
PF07004	Sperm-tail PG-rich repeat	0	0	0	0	0	0	0	0	0	0	0	3	6	2	1	2	5	2		0	0	0	0	0	0	0	0	0	0	0	1	1	1	1	1	1	1
PF03265	Deoxyribonuclease II	0	0	0	0	0	0	0	0	0	0	0	3	0	0	4	2	6	0		0	0	0	0	0	0	0	0	0	0	0	1	0	0	1	1	1	0
PF02661	Fic/DOC family	0	0	0	0	0	0	0	0	0	0	0	1	2	2	1	5	3	6		0	0	0	0	0	0	0	0	0	0	0	1	1	1	1	1	1	1
PF01462	Leucine rich repeat N-terminal domain	0	0	0	0	0	0	0	0	0	0	0	5	0	0	0	0	0	0		0	0	0	0	0	0	0	0	0	0	0	1	0	0	0	0	0	0
PF08613	Cyclin	0	0	0	0	0	0	0	0	1	0	1	0	0	0	0	0	0	0		0	0	0	0	0	0	0	0	1	0	1	0	0	0	0	0	0	0
PF05964	F/Y-rich N-terminus	0	0	0	0	0	0	0	0	0	0	0	0	4	0	2	2	1	1		0	0	0	0	0	0	0	0	0	0	0	0	1	0	1	1	1	1
PF04253	Transferrin receptor-like dimerisation domain	0	0	0	0	0	0	0	0	0	0	0	0	14	1	1	14	0	7		0	0	0	0	0	0	0	0	0	0	0	0	1	1	1	1	0	1
PF02262	CBL proto-oncogene N-terminal domain 1	0	0	0	0	0	0	0	0	0	0	0	1	3	1	0	1	2	1		0	0	0	0	0	0	0	0	0	0	0	1	1	1	0	1	1	1
PF01394	Clathrin propeller repeat	0	0	0	0	0	1	0	0	2	1	2	1	0	0	1	2	0	0		0	0	0	0	0	1	0	0	1	1	1	1	0	0	1	1	0	0
PF12925	E2 domain of amyloid precursor protein	0	0	0	0	0	0	0	0	0	0	0	1	4	2	2	1	2	2		0	0	0	0	0	0	0	0	0	0	0	1	1	1	1	1	1	1
PF08614	Autophagy protein 16 (ATG16)	0	0	0	0	0	0	0	0	0	0	0	0	0	0	0	0	0	0		0	0	0	0	0	0	0	0	0	0	0	0	0	0	0	0	0	0
PF01049	Cadherin cytoplasmic region	0	0	0	0	0	0	0	0	0	0	0	3	5	1	2	3	1	3		0	0	0	0	0	0	0	0	0	0	0	1	1	1	1	1	1	1
PF15002	ERK and JNK pathways, inhibitor	0	0	0	0	0	0	0	0	0	0	0	0	0	0	1	0	0	0		0	0	0	0	0	0	0	0	0	0	0	0	0	0	1	0	0	0
PF13365	Trypsin-like peptidase domain	0	0	0	0	0	0	0	0	2	0	2	0	1	0	1	19	2	3		0	0	0	0	0	0	0	0	1	0	1	0	1	0	1	1	1	1
PF12924	Copper-binding of amyloid precursor, CuBD	0	0	0	0	0	0	0	0	0	0	0	0	1	1	1	1	1	1		0	0	0	0	0	0	0	0	0	0	0	0	1	1	1	1	1	1
PF00337	Galactoside-binding lectin	0	0	0	0	0	0	0	0	0	0	0	0	0	0	0	0	0	0		0	0	0	0	0	0	0	0	0	0	0	0	0	0	0	0	0	0
PF02761	CBL proto-oncogene N-terminus, EF hand-like domain	0	0	0	0	0	0	0	0	0	0	0	1	2	1	1	1	2	1		0	0	0	0	0	0	0	0	0	0	0	1	1	1	1	1	1	1
PF00779	BTK motif	0	0	0	0	0	0	0	0	0	0	0	1	0	1	1	1	1	0		0	0	0	0	0	0	0	0	0	0	0	1	0	1	1	1	1	0
PF06730	FAM92 protein	0	0	0	0	0	0	0	0	0	0	1	1	3	2	1	4	2	2		0	0	0	0	0	0	0	0	0	0	1	1	1	1	1	1	1	1
PF05076	Suppressor of fused protein (SUFU)	0	0	0	0	0	0	0	0	0	0	0	2	1	1	1	1	1	1		0	0	0	0	0	0	0	0	0	0	0	1	1	1	1	1	1	1
PF01808	AICARFT/IMPCHase bienzyme	0	0	0	0	0	0	0	0	0	0	0	2	2	2	2	2	0	2		0	0	0	0	0	0	0	0	0	0	0	1	1	1	1	1	0	1
PF01410	Fibrillar collagen C-terminal domain	0	0	0	0	0	0	0	0	0	0	0	7	24	7	17	29	18	58		0	0	0	0	0	0	0	0	0	0	0	1	1	1	1	1	1	1
PF00880	Nebulin repeat	0	0	0	0	0	0	0	0	1	1	1	2	0	1	0	0	0	0		0	0	0	0	0	0	0	0	1	1	1	1	0	1	0	0	0	0
PF00341	PDGF/VEGF domain	0	0	0	0	0	0	0	0	0	0	0	1	0	3	0	0	3	0		0	0	0	0	0	0	0	0	0	0	0	1	0	1	0	0	1	0
PF02179	BAG domain	0	0	0	0	0	0	0	0	0	0	0	1	4	2	2	2	2	4		0	0	0	0	0	0	0	0	0	0	0	1	1	1	1	1	1	1
PF00061	Lipocalin / cytosolic fatty-acid binding protein family	0	0	0	0	0	0	0	0	0	0	0	0	0	0	0	0	0	0		0	0	0	0	0	0	0	0	0	0	0	0	0	0	0	0	0	0
PF00020	TNFR/NGFR cysteine-rich region	0	0	0	0	0	0	0	0	0	0	0	0	2	1	0	0	0	23		0	0	0	0	0	0	0	0	0	0	0	0	1	1	0	0	0	1
PF03542	Tuberin	0	0	0	0	0	0	0	0	0	0	0	0	0	0	2	13	0	0		0	0	0	0	0	0	0	0	0	0	0	0	0	0	1	1	0	0
PF02312	Core binding factor beta subunit	0	0	0	0	0	0	0	0	1	0	1	2	3	4	2	6	6	2		0	0	0	0	0	0	0	0	1	0	1	1	1	1	1	1	1	1
PF02173	pKID domain	0	0	0	0	0	0	0	0	0	0	0	0	1	0	0	0	0	0		0	0	0	0	0	0	0	0	0	0	0	0	1	0	0	0	0	0
PF10523	BEN domain	0	0	0	0	0	0	0	0	0	0	0	4	5	1	2	17	7	10		0	0	0	0	0	0	0	0	0	0	0	1	1	1	1	1	1	1
PF04388	Hamartin protein	0	0	0	0	0	0	0	0	0	0	0	0	3	4	2	2	3	5		0	0	0	0	0	0	0	0	0	0	0	0	1	1	1	1	1	1
PF14444	S1-like	0	0	0	0	0	0	0	0	0	0	0	2	2	2	1	1	1	0		0	0	0	0	0	0	0	0	0	0	0	1	1	1	1	1	1	0
PF14443	DBC1	0	0	0	0	0	0	0	0	0	0	0	1	0	0	0	0	0	0		0	0	0	0	0	0	0	0	0	0	0	1	0	0	0	0	0	0
PF10151	Uncharacterised conserved protein (DUF2359)	0	0	0	0	0	0	0	0	0	0	0	0	0	0	0	0	0	0		0	0	0	0	0	0	0	0	0	0	0	0	0	0	0	0	0	0
PF09032	Siah interacting protein, N terminal	0	0	0	0	0	0	0	0	0	0	0	0	1	0	0	0	0	0		0	0	0	0	0	0	0	0	0	0	0	0	1	0	0	0	0	0
PF14936	Tumour protein p53-inducible protein 11	0	0	0	0	0	0	0	0	0	0	0	0	0	0	0	0	0	0		0	0	0	0	0	0	0	0	0	0	0	0	0	0	0	0	0	0
PF11467	Lens epithelium-derived growth factor (LEDGF)	0	0	0	0	0	0	0	0	0	0	0	0	0	0	0	0	0	1		0	0	0	0	0	0	0	0	0	0	0	0	0	0	0	0	0	1
PF10558	Mitochondrial 18 KDa protein (MTP18)	0	0	0	0	0	0	0	0	0	0	0	0	0	0	0	0	0	1		0	0	0	0	0	0	0	0	0	0	0	0	0	0	0	0	0	1
PF08163	NUC194 domain	0	0	0	0	0	0	0	0	0	0	0	0	8	0	4	0	0	6		0	0	0	0	0	0	0	0	0	0	0	0	1	0	1	0	0	1
PF03826	OAR domain	0	0	0	0	0	0	0	0	0	0	0	2	8	0	0	2	0	2		0	0	0	0	0	0	0	0	0	0	0	1	1	0	0	1	0	1
PF00605	Interferon regulatory factor transcription factor	0	0	0	0	0	0	0	0	0	0	0	1	6	7	2	5	8	6		0	0	0	0	0	0	0	0	0	0	0	1	1	1	1	1	1	1
PF14839	DOR family	0	0	0	0	0	0	0	0	0	0	0	1	1	0	1	1	1	1		0	0	0	0	0	0	0	0	0	0	0	1	1	0	1	1	1	1
PF12483	E3 Ubiquitin ligase	0	0	0	0	0	0	0	0	0	0	0	0	1	1	1	0	1	1		0	0	0	0	0	0	0	0	0	0	0	0	1	1	1	0	1	1
PF06553	BNIP3	0	0	0	0	0	0	0	0	0	0	0	1	0	0	0	0	0	0		0	0	0	0	0	0	0	0	0	0	0	1	0	0	0	0	0	0
PF05726	Pirin C-terminal cupin domain	0	0	0	0	0	0	0	0	0	0	0	0	1	0	2	1	1	1		0	0	0	0	0	0	0	0	0	0	0	0	1	0	1	1	1	1
PF07145	Ataxin-2 C-terminal region	0	0	0	0	0	0	0	0	1	0	0	3	0	0	0	0	0	0		0	0	0	0	0	0	0	0	1	0	0	1	0	0	0	0	0	0
PF05110	AF-4 proto-oncoprotein	0	0	0	0	0	0	0	0	0	0	0	3	0	0	0	0	0	0		0	0	0	0	0	0	0	0	0	0	0	1	0	0	0	0	0	0
PF15000	Tumour suppressor candidate 2	0	0	0	0	0	0	0	0	0	0	0	1	1	0	1	2	1	1		0	0	0	0	0	0	0	0	0	0	0	1	1	0	1	1	1	1
PF08919	F-actin binding	0	0	0	0	0	0	0	0	0	0	0	0	0	0	0	0	0	0		0	0	0	0	0	0	0	0	0	0	0	0	0	0	0	0	0	0
PF02678	Pirin	0	0	0	0	0	0	0	0	0	0	0	0	2	2	2	2	2	2		0	0	0	0	0	0	0	0	0	0	0	0	1	1	1	1	1	1
PF13634	Nucleoporin FG repeat region	0	0	0	0	0	0	0	0	0	0	0	13	0	0	0	0	9	0		0	0	0	0	0	0	0	0	0	0	0	1	0	0	0	0	1	0
PF05053	Menin	0	0	0	0	0	0	0	0	0	0	0	1	5	0	4	0	0	5		0	0	0	0	0	0	0	0	0	0	0	1	1	0	1	0	0	1
PF00838	Translationally controlled tumour protein	1	0	1	0	0	1	0	0	0	0	0	1	1	1	1	1	0	2		1	0	1	0	0	1	0	0	0	0	0	1	1	1	1	1	0	1
PF00569	Zinc finger, ZZ type	1	0	4	0	0	0	0	0	2	1	3	3	5	11	11	12	7	11		1	0	1	0	0	0	0	0	1	1	1	1	1	1	1	1	1	1
PF00053	Laminin EGF-like (Domains III and V)	0	0	0	1	0	0	0	0	25	0	34	106	149	94	114	116	155	115		0	0	0	1	0	0	0	0	1	0	1	1	1	1	1	1	1	1
PF00028	Cadherin domain	0	0	0	0	0	0	0	0	1	0	0	50	340	95	159	201	218	207		0	0	0	0	0	0	0	0	1	0	0	1	1	1	1	1	1	1
PF00855	PWWP domain	0	0	2	0	0	0	0	0	3	1	5	1	6	5	4	5	4	6		0	0	1	0	0	0	0	0	1	1	1	1	1	1	1	1	1	1
PF00612	IQ calmodulin-binding motif	0	0	0	0	1	0	0	0	3	1	3	17	27	17	28	15	21	21		0	0	0	0	1	0	0	0	1	1	1	1	1	1	1	1	1	1
PF12353	Eukaryotic translation initiation factor 3 subunit G	0	0	0	0	0	0	0	0	0	0	0	1	3	1	1	1	0	1		0	0	0	0	0	0	0	0	0	0	0	1	1	1	1	1	0	1
PF05485	THAP domain	1	0	0	0	0	0	0	0	0	0	0	3	22	689	120	168	52	291		1	0	0	0	0	0	0	0	0	0	0	1	1	1	1	1	1	1
PF00104	Ligand-binding domain of nuclear hormone receptor	0	0	0	1	0	0	0	0	1	0	1	6	18	0	7	4	0	12		0	0	0	1	0	0	0	0	1	0	1	1	1	0	1	1	0	1
PF14721	Apoptosis-inducing factor, mitochondrion-associated, C-term	0	0	1	0	0	0	0	0	1	0	0	0	3	1	1	4	2	3		0	0	1	0	0	0	0	0	1	0	0	0	1	1	1	1	1	1
PF10238	E2F-associated phosphoprotein	2	0	2	0	0	0	0	0	1	1	2	2	2	1	2	1	1	2		1	0	1	0	0	0	0	0	1	1	1	1	1	1	1	1	1	1
PF02008	CXXC zinc finger domain	0	0	1	0	0	0	0	0	0	0	0	2	2	2	3	2	2	2		0	0	1	0	0	0	0	0	0	0	0	1	1	1	1	1	1	1
PF13339	Apoptosis antagonizing transcription factor	0	1	0	1	0	0	0	0	1	0	1	0	1	0	1	1	0	1		0	1	0	1	0	0	0	0	1	0	1	0	1	0	1	1	0	1
PF02176	TRAF-type zinc finger	0	0	0	0	0	0	0	0	0	0	0	0	3	13	7	20	9	33		0	0	0	0	0	0	0	0	0	0	0	0	1	1	1	1	1	1
PF05181	XPA protein C-terminus	0	0	0	3	0	2	0	1	0	0	1	1	1	1	1	1	1	1		0	0	0	1	0	1	0	1	0	0	1	1	1	1	1	1	1	1
PF01408	Oxidoreductase family, NAD-binding Rossmann fold	0	1	0	0	1	0	0	0	0	0	1	0	5	6	8	6	3	3		0	1	0	0	1	0	0	0	0	0	1	0	1	1	1	1	1	1
PF02762	CBL proto-oncogene N-terminus, SH2-like domain	1	0	2	0	0	0	0	0	0	0	0	1	4	1	1	1	4	1		1	0	1	0	0	0	0	0	0	0	0	1	1	1	1	1	1	1
PF11715	Nucleoporin Nup120/160	0	0	0	0	0	0	0	0	1	0	2	1	0	0	0	0	0	0		0	0	0	0	0	0	0	0	1	0	1	1	0	0	0	0	0	0
PF15630	Kinetochore component CENP-S	0	0	0	1	0	0	0	0	1	0	0	0	0	1	2	0	1	0		0	0	0	1	0	0	0	0	1	0	0	0	0	1	1	0	1	0
PF01286	XPA protein N-terminal	0	0	0	3	0	0	0	0	0	0	1	1	1	0	0	0	1	1		0	0	0	1	0	0	0	0	0	0	1	1	1	0	0	0	1	1
PF05030	SSXT protein (N-terminal region)	0	0	0	1	0	0	0	0	0	0	0	1	0	1	1	1	1	0		0	0	0	1	0	0	0	0	0	0	0	1	0	1	1	1	1	0
PF14852	Fis1 N-terminal tetratricopeptide repeat	0	0	0	0	0	1	0	0	0	0	0	0	2	1	1	1	1	1		0	0	0	0	0	1	0	0	0	0	0	0	1	1	1	1	1	1
PF02937	Cytochrome c oxidase subunit VIc	0	0	0	0	0	0	0	0	0	0	0	0	3	1	1	1	1	1		0	0	0	0	0	0	0	0	0	0	0	0	1	1	1	1	1	1
PF07676	WD40-like Beta Propeller Repeat	0	0	0	0	0	0	0	0	0	0	0	0	3	2	0	0	0	0		0	0	0	0	0	0	0	0	0	0	0	0	1	1	0	0	0	0
PF10961	Protein of unknown function (DUF2763)	0	0	0	0	0	0	0	0	0	0	0	0	2	0	1	1	0	2		0	0	0	0	0	0	0	0	0	0	0	0	1	0	1	1	0	1
PF02187	Growth-Arrest-Specific Protein 2 Domain	2	0	1	1	0	5	0	0	3	1	7	4	10	6	7	4	7	5		1	0	1	1	0	1	0	0	1	1	1	1	1	1	1	1	1	1
PF01661	Macro domain	0	0	0	0	1	0	0	0	0	0	0	0	10	2	7	41	1	16		0	0	0	0	1	0	0	0	0	0	0	0	1	1	1	1	1	1
PF00989	PAS fold	0	0	0	2	0	0	0	0	0	0	1	0	7	0	0	0	0	1		0	0	0	1	0	0	0	0	0	0	1	0	1	0	0	0	0	1
PF00651	BTB/POZ domain	0	1	0	4	0	3	0	0	3	0	4	29	87	32	69	92	72	206		0	1	0	1	0	1	0	0	1	0	1	1	1	1	1	1	1	1
PF08164	Apoptosis-antagonizing transcription factor, C-terminal	0	0	0	2	0	0	0	0	1	1	2	0	1	0	0	0	0	0		0	0	0	1	0	0	0	0	1	1	1	0	1	0	0	0	0	0
PF06840	Protein of unknown function (DUF1241)	0	0	0	3	0	0	0	0	1	0	2	0	0	1	0	0	0	0		0	0	0	1	0	0	0	0	1	0	1	0	0	1	0	0	0	0
PF00034	Cytochrome c	0	0	0	2	0	0	0	0	1	1	1	0	4	1	0	0	1	0		0	0	0	1	0	0	0	0	1	1	1	0	1	1	0	0	1	0
PF01064	Activin types I and II receptor domain	0	0	0	0	0	0	1	0	0	0	3	2	0	0	0	1	0	0		0	0	0	0	0	0	1	0	0	0	1	1	0	0	0	1	0	0
PF00050	Kazal-type serine protease inhibitor domain	1	0	1	0	0	0	0	0	0	0	0	64	71	33	52	184	54	42		1	0	1	0	0	0	0	0	0	0	0	1	1	1	1	1	1	1
PF01713	Smr domain	0	0	0	1	0	0	0	0	1	0	2	0	1	0	1	1	1	0		0	0	0	1	0	0	0	0	1	0	1	0	1	0	1	1	1	0
PF02142	MGS-like domain	1	0	1	0	0	3	0	0	1	0	1	1	4	0	2	1	1	0		1	0	1	0	0	1	0	0	1	0	1	1	1	0	1	1	1	0
PF08355	EF hand associated	0	0	0	0	0	0	0	0	1	0	2	1	0	0	0	0	0	0		0	0	0	0	0	0	0	0	1	0	1	1	0	0	0	0	0	0
PF04714	BCL7, N-terminal conserver region	0	0	0	3	0	0	0	0	0	0	0	1	1	0	0	0	1	1		0	0	0	1	0	0	0	0	0	0	0	1	1	0	0	0	1	1
PF03453	MoeA N-terminal region (domain I and II)	0	0	1	8	0	0	1	1	1	0	2	0	1	0	0	1	0	1		0	0	1	1	0	0	1	1	1	0	1	0	1	0	0	1	0	1
PF09809	Mitochondrial ribosomal protein L27	0	0	0	3	0	0	0	0	1	0	1	0	0	0	0	0	0	0		0	0	0	1	0	0	0	0	1	0	1	0	0	0	0	0	0	0
PF02178	AT hook motif	0	0	0	0	0	0	0	0	0	0	0	0	0	0	0	0	0	0		0	0	0	0	0	0	0	0	0	0	0	0	0	0	0	0	0	0
PF12894	Anaphase-promoting complex subunit 4 WD40 domain	3	4	0	20	5	6	2	0	11	7	7	0	2	1	0	1	6	1		1	1	0	1	1	1	1	0	1	1	1	0	1	1	0	1	1	1
PF03454	MoeA C-terminal region (domain IV)	0	0	0	0	0	1	0	0	0	0	0	1	1	1	1	1	1	1		0	0	0	0	0	1	0	0	0	0	0	1	1	1	1	1	1	1
PF00822	PMP-22/EMP/MP20/Claudin family	0	0	0	0	0	5	0	0	2	0	2	10	0	0	0	0	4	0		0	0	0	0	0	1	0	0	1	0	1	1	0	0	0	0	1	0
PF15335	Caspase activity and apoptosis inhibitor 1	0	0	0	1	0	0	0	0	0	0	0	1	2	0	0	1	0	0		0	0	0	1	0	0	0	0	0	0	0	1	1	0	0	1	0	0
PF13445	RING-type zinc-finger	2	2	7	21	1	10	3	1	12	5	21	14	50	9	11	65	20	123		1	1	1	1	1	1	1	1	1	1	1	1	1	1	1	1	1	1
PF09279	Phosphoinositide-specific phospholipase C, efhand-like	0	0	0	1	0	0	0	0	0	0	0	1	1	0	0	0	0	0		0	0	0	1	0	0	0	0	0	0	0	1	1	0	0	0	0	0
PF04111	Autophagy protein Apg6	0	0	0	2	0	0	0	0	1	1	2	0	2	1	0	0	1	0		0	0	0	1	0	0	0	0	1	1	1	0	1	1	0	0	1	0
PF02135	TAZ zinc finger	0	2	4	1	2	0	2	2	2	2	2	5	0	2	6	2	4	4		0	1	1	1	1	0	1	1	1	1	1	1	0	1	1	1	1	1
PF00789	UBX domain	1	0	0	5	0	4	0	0	3	2	5	1	3	4	3	4	5	4		1	0	0	1	0	1	0	0	1	1	1	1	1	1	1	1	1	1
PF00433	Protein kinase C terminal domain	2	0	4	3	0	16	0	0	4	6	6	4	5	6	5	5	5	4		1	0	1	1	0	1	0	0	1	1	1	1	1	1	1	1	1	1
PF00300	Histidine phosphatase superfamily (branch 1)	0	0	0	3	0	3	0	2	4	2	9	6	4	1	1	1	5	2		0	0	0	1	0	1	0	1	1	1	1	1	1	1	1	1	1	1
PF02225	PA domain	0	0	0	2	0	0	0	0	0	0	0	1	0	0	0	2	0	1		0	0	0	1	0	0	0	0	0	0	0	1	0	0	0	1	0	1
PF00956	Nucleosome assembly protein (NAP)	0	0	1	1	0	1	0	0	2	2	3	1	1	1	0	1	2	0		0	0	1	1	0	1	0	0	1	1	1	1	1	1	0	1	1	0
PF00769	Ezrin/radixin/moesin family	0	0	0	0	0	2	0	0	3	0	2	0	0	1	1	2	3	0		0	0	0	0	0	1	0	0	1	0	1	0	0	1	1	1	1	0
PF00611	Fes/CIP4, and EFC/F-BAR homology domain	0	0	0	2	0	2	0	0	1	1	1	2	1	2	1	2	2	2		0	0	0	1	0	1	0	0	1	1	1	1	1	1	1	1	1	1
PF00564	PB1 domain	0	0	0	2	0	0	0	0	2	2	5	0	1	0	0	1	1	1		0	0	0	1	0	0	0	0	1	1	1	0	1	0	0	1	1	1
PF08516	ADAM cysteine-rich	0	0	0	2	0	0	0	0	0	0	0	0	0	1	1	0	5	1		0	0	0	1	0	0	0	0	0	0	0	0	0	1	1	0	1	1
PF01437	Plexin repeat	0	0	0	0	0	0	0	0	1	2	0	0	0	0	1	0	0	0		0	0	0	0	0	0	0	0	1	1	0	0	0	0	1	0	0	0
PF14878	Death-like domain of SPT6	0	0	0	0	0	0	0	0	0	0	0	0	0	0	0	0	0	0		0	0	0	0	0	0	0	0	0	0	0	0	0	0	0	0	0	0
PF12701	Scd6-like Sm domain	0	0	0	0	0	2	0	0	1	0	2	1	1	0	2	1	2	2		0	0	0	0	0	1	0	0	1	0	1	1	1	0	1	1	1	1
PF10262	Rdx family	0	0	1	19	0	3	0	2	1	0	3	0	0	0	0	0	1	0		0	0	1	1	0	1	0	1	1	0	1	0	0	0	0	0	1	0
PF00210	Ferritin-like domain	1	0	0	13	0	0	0	1	4	1	5	4	1	9	2	0	2	0		1	0	0	1	0	0	0	1	1	1	1	1	1	1	1	0	1	0
PF05188	MutS domain II	1	0	0	0	0	0	0	0	1	0	1	0	2	0	0	0	0	0		1	0	0	0	0	0	0	0	1	0	1	0	1	0	0	0	0	0
PF02205	WH2 motif	3	1	1	3	0	1	0	0	2	1	1	1	4	2	2	3	2	5		1	1	1	1	0	1	0	0	1	1	1	1	1	1	1	1	1	1
PF11789	Zinc-finger of the MIZ type in Nse subunit	2	0	1	4	0	2	0	0	1	0	2	1	1	1	1	1	0	0		1	0	1	1	0	1	0	0	1	0	1	1	1	1	1	1	0	0
PF01984	Double-stranded DNA-binding domain	0	0	3	1	0	0	0	0	1	0	2	1	1	1	1	1	1	0		0	0	1	1	0	0	0	0	1	0	1	1	1	1	1	1	1	0
PF00105	Zinc finger, C4 type (two domains)	0	0	2	2	0	7	1	2	0	0	4	14	13	9	9	11	12	15		0	0	1	1	0	1	1	1	0	0	1	1	1	1	1	1	1	1
PF05093	Cytokine-induced anti-apoptosis inhibitor 1, Fe-S biogenesis	1	0	2	4	0	1	0	1	2	2	3	1	1	1	1	1	1	1		1	0	1	1	0	1	0	1	1	1	1	1	1	1	1	1	1	1
PF00931	NB-ARC domain	0	0	0	0	0	0	0	0	0	0	0	1	2	31	4	34	9	26		0	0	0	0	0	0	0	0	0	0	0	1	1	1	1	1	1	1
PF06842	Protein of unknown function (DUF1242)	1	0	1	1	0	1	0	1	1	0	0	2	3	0	1	2	2	3		1	0	1	1	0	1	0	1	1	0	0	1	1	0	1	1	1	1
PF04832	SOUL heme-binding protein	0	0	0	2	0	7	1	0	1	0	5	12	11	4	3	3	4	7		0	0	0	1	0	1	1	0	1	0	1	1	1	1	1	1	1	1
PF03344	Daxx Family	0	0	0	0	0	0	0	0	0	0	0	0	0	0	0	0	0	0		0	0	0	0	0	0	0	0	0	0	0	0	0	0	0	0	0	0
PF07967	C3HC zinc finger-like	0	0	0	0	0	2	2	0	1	0	4	1	1	1	1	0	2	0		0	0	0	0	0	1	1	0	1	0	1	1	1	1	1	0	1	0
PF13873	Myb/SANT-like DNA-binding domain	0	1	0	4	1	0	2	0	0	0	0	12	13	1	23	68	14	57		0	1	0	1	1	0	1	0	0	0	0	1	1	1	1	1	1	1
PF14555	UBA-like domain	2	0	0	8	0	6	0	0	4	1	8	0	4	3	3	3	3	4		1	0	0	1	0	1	0	0	1	1	1	0	1	1	1	1	1	1
PF13949	ALIX V-shaped domain binding to HIV	0	0	2	1	1	2	1	1	1	1	2	2	2	2	3	1	1	1		0	0	1	1	1	1	1	1	1	1	1	1	1	1	1	1	1	1
PF13180	PDZ domain	0	0	0	2	0	0	0	0	2	2	4	1	1	0	1	0	0	0		0	0	0	1	0	0	0	0	1	1	1	1	1	0	1	0	0	0
PF07686	Immunoglobulin V-set domain	0	0	0	0	1	0	0	0	0	0	0	41	1	0	0	0	1	1		0	0	0	0	1	0	0	0	0	0	0	1	1	0	0	0	1	1
PF01459	Eukaryotic porin	1	1	2	5	0	5	1	0	4	2	5	2	1	2	2	2	2	1		1	1	1	1	0	1	1	0	1	1	1	1	1	1	1	1	1	1
PF01027	Inhibitor of apoptosis-promoting Bax1	0	0	0	3	0	0	0	0	3	2	8	2	1	0	1	0	0	1		0	0	0	1	0	0	0	0	1	1	1	1	1	0	1	0	0	1
PF00609	Diacylglycerol kinase accessory domain	1	1	0	5	2	2	3	2	1	1	3	6	7	4	4	8	7	6		1	1	0	1	1	1	1	1	1	1	1	1	1	1	1	1	1	1
PF00387	Phosphatidylinositol-specific phospholipase C, Y domain	2	0	5	9	0	3	0	1	3	1	5	3	9	8	5	4	7	10		1	0	1	1	0	1	0	1	1	1	1	1	1	1	1	1	1	1
PF00355	Rieske [2Fe-2S] domain	1	0	1	3	0	1	0	0	2	1	2	2	4	2	1	3	2	1		1	0	1	1	0	1	0	0	1	1	1	1	1	1	1	1	1	1
PF00106	short chain dehydrogenase	10	1	3	66	3	21	7	1	9	4	26	27	101	48	46	66	67	84		1	1	1	1	1	1	1	1	1	1	1	1	1	1	1	1	1	1
PF00059	Lectin C-type domain	2	1	4	4	0	6	0	3	2	1	4	16	49	127	23	133	64	203		1	1	1	1	0	1	0	1	1	1	1	1	1	1	1	1	1	1
PF00041	Fibronectin type III domain	0	2	0	2	0	0	1	0	3	1	5	78	364	77	164	352	86	320		0	1	0	1	0	0	1	0	1	1	1	1	1	1	1	1	1	1
PF08214	Histone acetylation protein	1	1	4	1	1	1	1	0	1	0	1	2	1	0	1	1	2	1		1	1	1	1	1	1	1	0	1	0	1	1	1	0	1	1	1	1
PF02984	Cyclin, C-terminal domain	3	2	3	5	1	0	2	2	4	1	6	5	9	4	6	6	6	3		1	1	1	1	1	0	1	1	1	1	1	1	1	1	1	1	1	1
PF01833	IPT/TIG domain	1	1	0	5	1	2	1	0	2	0	4	2	27	11	13	20	34	20		1	1	0	1	1	1	1	0	1	0	1	1	1	1	1	1	1	1
PF00637	Region in Clathrin and VPS	3	7	14	14	7	7	8	7	10	10	13	6	6	3	7	13	6	10		1	1	1	1	1	1	1	1	1	1	1	1	1	1	1	1	1	1
PF00616	GTPase-activator protein for Ras-like GTPase	1	1	0	1	1	2	1	0	2	2	2	1	2	0	0	0	2	1		1	1	0	1	1	1	1	0	1	1	1	1	1	0	0	0	1	1
PF00570	HRDC domain	2	0	0	1	0	0	0	0	1	0	3	1	1	2	1	3	0	0		1	0	0	1	0	0	0	0	1	0	1	1	1	1	1	1	0	0
PF14844	PH domain associated with Beige/BEACH	0	0	0	1	0	3	0	0	1	0	2	1	4	1	1	2	1	1		0	0	0	1	0	1	0	0	1	0	1	1	1	1	1	1	1	1
PF04106	Autophagy protein Apg5	0	0	2	4	0	1	1	1	1	0	1	1	1	1	1	2	1	1		0	0	1	1	0	1	1	1	1	0	1	1	1	1	1	1	1	1
PF01026	TatD related DNase	1	0	0	4	0	2	0	0	1	0	4	2	6	6	1	7	8	3		1	0	0	1	0	1	0	0	1	0	1	1	1	1	1	1	1	1
PF00653	Inhibitor of Apoptosis domain	1	0	1	2	0	4	0	0	0	0	2	4	4	3	3	2	5	5		1	0	1	1	0	1	0	0	0	0	1	1	1	1	1	1	1	1
PF06001	Domain of Unknown Function (DUF902)	1	1	4	1	1	1	1	1	1	1	1	0	0	0	1	1	2	1		1	1	1	1	1	1	1	1	1	1	1	0	0	0	1	1	1	1
PF01843	DIL domain	0	0	0	0	0	2	0	0	1	0	1	3	4	3	3	3	3	3		0	0	0	0	0	1	0	0	1	0	1	1	1	1	1	1	1	1
PF00643	B-box zinc finger	2	1	1	2	1	0	1	1	0	0	0	12	61	4	12	38	9	79		1	1	1	1	1	0	1	1	0	0	0	1	1	1	1	1	1	1
PF00641	Zn-finger in Ran binding protein and others	0	0	0	3	0	0	0	0	3	3	4	2	7	7	7	11	4	3		0	0	0	1	0	0	0	0	1	1	1	1	1	1	1	1	1	1
PF00292	'Paired box' domain	4	2	2	1	0	8	18	1	2	0	5	7	10	40	14	21	3	33		1	1	1	1	0	1	1	1	1	0	1	1	1	1	1	1	1	1
PF11629	C terminal SARAH domain of Mst1	0	0	0	1	0	1	0	1	1	0	2	1	2	1	1	2	1	1		0	0	0	1	0	1	0	1	1	0	1	1	1	1	1	1	1	1
PF08216	Catenin-beta-like, Arm-motif containing nuclear	1	0	4	3	1	4	0	1	1	0	4	2	3	2	2	2	2	1		1	0	1	1	1	1	0	1	1	0	1	1	1	1	1	1	1	1
PF05529	B-cell receptor-associated protein 31-like	1	0	0	2	0	1	0	0	2	1	2	2	1	0	1	1	1	0		1	0	0	1	0	1	0	0	1	1	1	1	1	0	1	1	1	0
PF02933	Cell division protein 48 (CDC48), domain 2	2	1	1	4	1	3	1	1	2	1	1	1	0	1	0	0	1	0		1	1	1	1	1	1	1	1	1	1	1	1	0	1	0	0	1	0
PF01858	Retinoblastoma-associated protein A domain	0	1	0	2	1	2	1	0	1	0	2	0	1	0	0	0	0	1		0	1	0	1	1	1	1	0	1	0	1	0	1	0	0	0	0	1
PF01221	Dynein light chain type 1	1	0	2	1	0	3	1	1	1	1	2	2	2	2	2	3	3	3		1	0	1	1	0	1	1	1	1	1	1	1	1	1	1	1	1	1
PF00791	ZU5 domain	0	0	0	2	0	2	0	0	1	1	2	2	11	4	6	11	3	64		0	0	0	1	0	1	0	0	1	1	1	1	1	1	1	1	1	1
PF00994	Probable molybdopterin binding domain	1	0	1	13	0	1	0	0	1	1	2	2	1	1	1	2	2	3		1	0	1	1	0	1	0	0	1	1	1	1	1	1	1	1	1	1
PF14853	Fis1 C-terminal tetratricopeptide repeat	0	0	0	0	0	0	0	0	1	2	2	1	0	1	0	1	1	1		0	0	0	0	0	0	0	0	1	1	1	1	0	1	0	1	1	1
PF03208	PRA1 family protein	1	1	0	7	0	3	0	0	1	1	2	2	1	0	0	0	0	2		1	1	0	1	0	1	0	0	1	1	1	1	1	0	0	0	0	1
PF02359	Cell division protein 48 (CDC48), N-terminal domain	0	1	0	4	1	0	1	0	2	1	1	1	0	2	0	0	1	0		0	1	0	1	1	0	1	0	1	1	1	1	0	1	0	0	1	0
PF05328	CybS	0	0	0	1	0	0	0	0	1	0	2	0	0	0	0	0	1	1		0	0	0	1	0	0	0	0	1	0	1	0	0	0	0	0	1	1
PF00066	LNR domain	1	0	1	2	0	3	1	2	3	2	4	2	2	4	2	1	5	6		1	0	1	1	0	1	1	1	1	1	1	1	1	1	1	1	1	1
PF03835	Rad4 transglutaminase-like domain	1	0	1	1	0	1	0	0	1	0	1	1	0	0	1	0	0	1		1	0	1	1	0	1	0	0	1	0	1	1	0	0	1	0	0	1
PF04548	AIG1 family	0	0	0	0	0	0	0	0	0	0	1	9	1	3	0	0	4	10		0	0	0	0	0	0	0	0	0	0	1	1	1	1	0	0	1	1
PF05254	Uncharacterised protein family (UPF0203)	1	0	1	2	0	2	0	1	1	0	1	1	1	1	1	2	1	1		1	0	1	1	0	1	0	1	1	0	1	1	1	1	1	1	1	1
PF00514	Armadillo/beta-catenin-like repeat	1	0	1	14	1	4	0	0	17	13	17	5	11	7	15	8	9	14		1	0	1	1	1	1	0	0	1	1	1	1	1	1	1	1	1	1
PF14604	Variant SH3 domain	3	1	4	16	1	18	4	6	14	7	28	20	42	30	31	37	30	34		1	1	1	1	1	1	1	1	1	1	1	1	1	1	1	1	1	1
PF14429	C2 domain in Dock180 and Zizimin proteins	3	0	0	5	0	4	3	0	4	2	3	1	4	0	1	1	2	2		1	0	0	1	0	1	1	0	1	1	1	1	1	0	1	1	1	1
PF13923	Zinc finger, C3HC4 type (RING finger)	2	1	0	19	0	9	2	0	10	5	30	8	14	15	7	13	12	21		1	1	0	1	0	1	1	0	1	1	1	1	1	1	1	1	1	1
PF13920	Zinc finger, C3HC4 type (RING finger)	2	1	1	20	1	7	2	2	7	2	14	20	13	105	18	22	25	22		1	1	1	1	1	1	1	1	1	1	1	1	1	1	1	1	1	1
PF13895	Immunoglobulin domain	0	0	0	4	1	0	0	0	6	3	15	46	329	46	88	254	50	366		0	0	0	1	1	0	0	0	1	1	1	1	1	1	1	1	1	1
PF13857	Ankyrin repeats (many copies)	11	7	6	49	8	7	11	3	29	19	45	21	44	68	19	862	24	98		1	1	1	1	1	1	1	1	1	1	1	1	1	1	1	1	1	1
PF13855	Leucine rich repeat	4	2	1	41	4	10	1	0	20	8	38	44	46	29	31	23	116	31		1	1	1	1	1	1	1	0	1	1	1	1	1	1	1	1	1	1
PF13833	EF-hand domain pair	3	4	5	59	5	13	6	3	16	8	25	7	33	21	28	25	23	30		1	1	1	1	1	1	1	1	1	1	1	1	1	1	1	1	1	1
PF13639	Ring finger domain	5	1	12	32	0	8	2	3	16	8	37	13	12	15	10	13	13	20		1	1	1	1	0	1	1	1	1	1	1	1	1	1	1	1	1	1
PF13637	Ankyrin repeats (many copies)	30	23	26	92	20	38	27	17	75	35	120	71	182	269	95	1583	143	283		1	1	1	1	1	1	1	1	1	1	1	1	1	1	1	1	1	1
PF13516	Leucine Rich repeat	2	3	0	20	4	4	5	0	5	8	16	3	167	4	20	254	8	1207		1	1	0	1	1	1	1	0	1	1	1	1	1	1	1	1	1	1
PF13499	EF-hand domain pair	4	4	10	54	3	18	4	6	15	7	19	11	35	30	23	20	53	22		1	1	1	1	1	1	1	1	1	1	1	1	1	1	1	1	1	1
PF13405	EF-hand domain	2	2	8	35	2	9	3	1	13	6	15	7	13	8	11	8	11	10		1	1	1	1	1	1	1	1	1	1	1	1	1	1	1	1	1	1
PF13202	EF hand	4	9	14	70	6	37	8	3	26	12	39	19	39	24	30	41	44	30		1	1	1	1	1	1	1	1	1	1	1	1	1	1	1	1	1	1
PF12796	Ankyrin repeats (3 copies)	30	23	31	101	25	39	34	26	78	31	111	54	240	465	110	1570	202	493		1	1	1	1	1	1	1	1	1	1	1	1	1	1	1	1	1	1
PF08477	Miro-like protein	19	5	21	70	2	31	4	17	45	35	70	40	81	81	49	62	92	74		1	1	1	1	1	1	1	1	1	1	1	1	1	1	1	1	1	1
PF08389	Exportin 1-like protein	2	1	0	1	1	6	1	0	2	2	2	5	0	0	0	5	2	3		1	1	0	1	1	1	1	0	1	1	1	1	0	0	0	1	1	1
PF08332	Calcium/calmodulin dependent protein kinase II Association	1	0	0	2	0	4	0	1	1	1	1	3	3	1	2	4	0	3		1	0	0	1	0	1	0	1	1	1	1	1	1	1	1	1	0	1
PF08241	Methyltransferase domain	4	2	6	27	2	1	2	2	10	3	18	10	23	8	28	65	31	22		1	1	1	1	1	1	1	1	1	1	1	1	1	1	1	1	1	1
PF07992	Pyridine nucleotide-disulphide oxidoreductase	4	0	3	14	0	9	1	5	9	2	10	3	13	5	5	7	9	2		1	0	1	1	0	1	1	1	1	1	1	1	1	1	1	1	1	1
PF07714	Protein tyrosine kinase	77	37	81	232	33	173	45	57	124	83	220	149	268	311	260	662	330	490		1	1	1	1	1	1	1	1	1	1	1	1	1	1	1	1	1	1
PF07679	Immunoglobulin I-set domain	1	1	4	16	2	11	1	1	11	4	31	109	739	128	279	304	221	928		1	1	1	1	1	1	1	1	1	1	1	1	1	1	1	1	1	1
PF07647	SAM domain (Sterile alpha motif)	0	2	0	6	2	6	1	0	2	0	10	13	28	17	21	30	23	33		0	1	0	1	1	1	1	0	1	0	1	1	1	1	1	1	1	1
PF06920	Dedicator of cytokinesis	11	1	1	14	3	6	6	0	5	5	13	13	14	0	8	6	0	7		1	1	1	1	1	1	1	0	1	1	1	1	1	0	1	1	0	1
PF05602	Cleft lip and palate transmembrane protein 1 (CLPTM1)	2	1	0	1	1	2	1	0	1	2	3	5	3	0	0	0	1	1		1	1	0	1	1	1	1	0	1	1	1	1	1	0	0	0	1	1
PF05002	SGS domain	1	1	2	2	0	2	0	1	1	0	2	1	1	1	1	2	1	0		1	1	1	1	0	1	0	1	1	0	1	1	1	1	1	1	1	0
PF04969	CS domain	0	2	2	8	0	4	1	1	7	3	12	3	5	3	6	1	3	4		0	1	1	1	0	1	1	1	1	1	1	1	1	1	1	1	1	1
PF04707	PRELI-like family	4	0	13	5	0	5	1	2	3	2	7	6	5	5	3	4	6	3		1	0	1	1	0	1	1	1	1	1	1	1	1	1	1	1	1	1
PF03810	Importin-beta N-terminal domain	5	1	0	6	2	3	2	2	4	3	4	5	4	3	3	4	2	7		1	1	0	1	1	1	1	1	1	1	1	1	1	1	1	1	1	1
PF03378	CAS/CSE protein, C-terminus	1	1	0	1	2	0	1	0	1	1	2	2	3	0	0	0	0	3		1	1	0	1	1	0	1	0	1	1	1	1	1	0	0	0	0	1
PF03097	BRO1-like domain	0	1	1	4	0	4	0	0	2	1	5	3	1	3	3	4	4	1		0	1	1	1	0	1	0	0	1	1	1	1	1	1	1	1	1	1
PF03006	Haemolysin-III related	4	2	0	4	0	11	0	0	3	1	4	6	1	0	0	0	0	1		1	1	0	1	0	1	0	0	1	1	1	1	1	0	0	0	0	1
PF02991	Autophagy protein Atg8 ubiquitin like	2	0	2	3	0	2	0	5	3	1	2	5	6	6	7	7	10	7		1	0	1	1	0	1	0	1	1	1	1	1	1	1	1	1	1	1
PF02847	MA3 domain	1	0	1	4	0	0	1	0	4	2	6	1	2	1	0	0	0	0		1	0	1	1	0	0	1	0	1	1	1	1	1	1	0	0	0	0
PF02201	SWIB/MDM2 domain	0	0	1	1	1	4	1	1	1	1	2	4	2	1	0	2	0	0		0	0	1	1	1	1	1	1	1	1	1	1	1	1	0	1	0	0
PF02037	SAP domain	1	1	1	1	1	3	1	1	1	0	2	3	9	17	14	5	11	10		1	1	1	1	1	1	1	1	1	0	1	1	1	1	1	1	1	1
PF01981	Peptidyl-tRNA hydrolase PTH2	7	0	2	4	0	3	0	2	2	1	4	2	3	4	4	4	3	4		1	0	1	1	0	1	0	1	1	1	1	1	1	1	1	1	1	1
PF01556	DnaJ C terminal domain	2	5	4	8	5	4	3	5	3	3	4	3	7	6	6	7	5	6		1	1	1	1	1	1	1	1	1	1	1	1	1	1	1	1	1	1
PF01421	Reprolysin (M12B) family zinc metalloprotease	0	2	0	5	0	0	1	0	1	1	1	1	5	0	4	2	7	6		0	1	0	1	0	0	1	0	1	1	1	1	1	0	1	1	1	1
PF01336	OB-fold nucleic acid binding domain	1	0	1	17	0	4	1	1	6	2	9	1	4	0	0	0	0	1		1	0	1	1	0	1	1	1	1	1	1	1	1	0	0	0	0	1
PF01248	Ribosomal protein L7Ae/L30e/S12e/Gadd45 family	6	2	9	19	2	13	4	6	5	5	9	9	6	6	7	7	3	4		1	1	1	1	1	1	1	1	1	1	1	1	1	1	1	1	1	1
PF00929	Exonuclease	2	0	4	20	0	3	1	0	3	2	6	0	5	8	5	1	8	3		1	0	1	1	0	1	1	0	1	1	1	0	1	1	1	1	1	1
PF00788	Ras association (RalGDS/AF-6) domain	2	1	4	2	1	4	2	1	2	0	6	5	2	3	4	4	5	5		1	1	1	1	1	1	1	1	1	0	1	1	1	1	1	1	1	1
PF00754	F5/8 type C domain	1	1	0	6	0	6	2	1	3	1	8	10	479	7	114	313	11	396		1	1	0	1	0	1	1	1	1	1	1	1	1	1	1	1	1	1
PF00735	Septin	8	1	3	8	1	14	1	0	3	2	8	11	14	12	13	8	15	16		1	1	1	1	1	1	1	0	1	1	1	1	1	1	1	1	1	1
PF00632	HECT-domain (ubiquitin-transferase)	8	6	2	11	3	10	5	0	9	8	16	27	45	3	35	36	19	41		1	1	1	1	1	1	1	0	1	1	1	1	1	1	1	1	1	1
PF00630	Filamin/ABP280 repeat	1	1	0	5	3	8	2	1	13	2	12	22	58	27	28	37	26	116		1	1	0	1	1	1	1	1	1	1	1	1	1	1	1	1	1	1
PF00628	PHD-finger	3	2	2	5	2	6	2	0	8	2	19	11	26	51	32	9	21	7		1	1	1	1	1	1	1	0	1	1	1	1	1	1	1	1	1	1
PF00622	SPRY domain	1	1	2	11	0	0	1	0	3	2	8	12	11	3	5	7	4	9		1	1	1	1	0	0	1	0	1	1	1	1	1	1	1	1	1	1
PF00621	RhoGEF domain	4	1	1	30	1	15	3	0	24	10	23	13	9	1	4	10	14	13		1	1	1	1	1	1	1	0	1	1	1	1	1	1	1	1	1	1
PF00615	Regulator of G protein signaling domain	1	0	1	4	0	6	1	0	5	1	11	4	5	1	10	5	4	6		1	0	1	1	0	1	1	0	1	1	1	1	1	1	1	1	1	1
PF00595	PDZ domain (Also known as DHR or GLGF)	5	2	4	27	1	10	7	3	26	12	52	36	53	30	34	46	38	44		1	1	1	1	1	1	1	1	1	1	1	1	1	1	1	1	1	1
PF00560	Leucine Rich Repeat	1	0	0	8	0	0	1	0	5	5	9	8	0	0	0	0	0	0		1	0	0	1	0	0	1	0	1	1	1	1	0	0	0	0	0	0
PF00536	SAM domain (Sterile alpha motif)	1	2	0	5	1	5	2	0	5	1	14	11	32	21	16	51	27	41		1	1	0	1	1	1	1	0	1	1	1	1	1	1	1	1	1	1
PF00481	Protein phosphatase 2C	2	3	3	9	2	0	1	1	4	5	9	9	19	21	17	18	26	17		1	1	1	1	1	0	1	1	1	1	1	1	1	1	1	1	1	1
PF00412	LIM domain	11	2	12	23	1	52	5	5	18	14	53	25	24	30	37	44	54	37		1	1	1	1	1	1	1	1	1	1	1	1	1	1	1	1	1	1
PF00400	WD domain, G-beta repeat	71	50	86	451	46	194	54	44	259	148	323	66	128	84	94	138	104	133		1	1	1	1	1	1	1	1	1	1	1	1	1	1	1	1	1	1
PF00397	WW domain	8	1	4	22	3	5	1	1	7	6	12	11	15	11	11	13	12	8		1	1	1	1	1	1	1	1	1	1	1	1	1	1	1	1	1	1
PF00388	Phosphatidylinositol-specific phospholipase C, X domain	2	1	9	13	0	16	0	9	3	1	2	9	15	9	7	10	8	16		1	1	1	1	0	1	0	1	1	1	1	1	1	1	1	1	1	1
PF00373	FERM central domain	0	0	0	16	0	0	0	0	10	2	12	4	8	8	6	6	6	6		0	0	0	1	0	0	0	0	1	1	1	1	1	1	1	1	1	1
PF00343	Carbohydrate phosphorylase	16	2	5	4	1	15	1	0	2	3	2	15	13	0	9	13	11	12		1	1	1	1	1	1	1	0	1	1	1	1	1	0	1	1	1	1
PF00307	Calponin homology (CH) domain	12	11	18	46	10	48	14	10	26	9	51	25	24	21	27	19	35	22		1	1	1	1	1	1	1	1	1	1	1	1	1	1	1	1	1	1
PF00271	Helicase conserved C-terminal domain	50	35	81	135	28	133	35	49	63	39	90	52	73	60	122	229	214	135		1	1	1	1	1	1	1	1	1	1	1	1	1	1	1	1	1	1
PF00270	DEAD/DEAH box helicase	44	30	59	111	22	98	32	34	54	28	63	49	54	55	115	188	152	138		1	1	1	1	1	1	1	1	1	1	1	1	1	1	1	1	1	1
PF00254	FKBP-type peptidyl-prolyl cis-trans isomerase	1	1	3	7	0	9	2	2	4	2	10	8	8	10	9	12	14	6		1	1	1	1	0	1	1	1	1	1	1	1	1	1	1	1	1	1
PF00240	Ubiquitin family	4	6	6	27	2	10	8	11	11	5	20	13	29	32	32	38	54	18		1	1	1	1	1	1	1	1	1	1	1	1	1	1	1	1	1	1
PF00226	DnaJ domain	17	6	26	61	6	23	5	10	19	11	33	15	28	19	17	44	20	28		1	1	1	1	1	1	1	1	1	1	1	1	1	1	1	1	1	1
PF00179	Ubiquitin-conjugating enzyme	16	0	20	40	2	56	3	25	19	14	23	22	43	29	28	32	36	35		1	0	1	1	1	1	1	1	1	1	1	1	1	1	1	1	1	1
PF00169	PH domain	2	4	3	22	4	3	5	1	13	8	23	9	21	16	16	12	13	15		1	1	1	1	1	1	1	1	1	1	1	1	1	1	1	1	1	1
PF00168	C2 domain	5	4	5	34	3	23	3	6	31	10	34	51	108	62	57	108	73	89		1	1	1	1	1	1	1	1	1	1	1	1	1	1	1	1	1	1
PF00152	tRNA synthetases class II (D, K and N)	8	3	11	13	5	13	3	4	5	4	4	6	10	5	3	6	4	7		1	1	1	1	1	1	1	1	1	1	1	1	1	1	1	1	1	1
PF00130	Phorbol esters/diacylglycerol binding domain (C1 domain)	0	4	0	1	2	2	1	1	12	8	24	1	0	1	1	1	2	1		0	1	0	1	1	1	1	1	1	1	1	1	0	1	1	1	1	1
PF00125	Core histone H2A/H2B/H3/H4	6	4	12	31	5	15	7	6	12	4	8	14	138	21	13	19	105	51		1	1	1	1	1	1	1	1	1	1	1	1	1	1	1	1	1	1
PF00097	Zinc finger, C3HC4 type (RING finger)	5	4	9	41	1	16	4	1	15	8	43	24	45	38	12	55	40	90		1	1	1	1	1	1	1	1	1	1	1	1	1	1	1	1	1	1
PF00090	Thrombospondin type 1 domain	2	4	4	15	3	12	2	4	3	0	43	107	369	451	316	437	505	367		1	1	1	1	1	1	1	1	1	0	1	1	1	1	1	1	1	1
PF00076	RNA recognition motif. (a.k.a. RRM, RBD, or RNP domain)	58	40	90	240	36	153	58	133	109	78	187	103	118	116	75	86	108	90		1	1	1	1	1	1	1	1	1	1	1	1	1	1	1	1	1	1
PF00071	Ras family	46	6	55	85	3	70	5	26	51	38	78	97	157	146	111	130	167	132		1	1	1	1	1	1	1	1	1	1	1	1	1	1	1	1	1	1
PF00070	Pyridine nucleotide-disulphide oxidoreductase	2	1	3	6	0	1	0	1	6	3	6	2	7	2	2	4	3	2		1	1	1	1	0	1	0	1	1	1	1	1	1	1	1	1	1	1
PF00069	Protein kinase domain	112	45	126	234	33	247	54	62	130	87	218	164	209	161	237	540	323	251		1	1	1	1	1	1	1	1	1	1	1	1	1	1	1	1	1	1
PF00046	Homeobox domain	12	5	20	35	8	22	21	64	10	5	27	68	156	46	85	104	74	122		1	1	1	1	1	1	1	1	1	1	1	1	1	1	1	1	1	1
PF00036	EF hand	3	4	12	46	4	19	5	0	18	7	25	9	12	8	8	7	9	9		1	1	1	1	1	1	1	0	1	1	1	1	1	1	1	1	1	1
PF00025	ADP-ribosylation factor family	20	4	19	90	2	41	4	11	49	36	69	29	66	51	54	55	63	37		1	1	1	1	1	1	1	1	1	1	1	1	1	1	1	1	1	1
PF00023	Ankyrin repeat	40	22	44	90	18	48	26	10	73	39	121	77	187	232	93	1041	135	302		1	1	1	1	1	1	1	1	1	1	1	1	1	1	1	1	1	1
PF00022	Actin	13	11	22	34	14	53	7	16	19	14	16	38	51	27	36	40	33	42		1	1	1	1	1	1	1	1	1	1	1	1	1	1	1	1	1	1
PF00018	SH3 domain	7	2	6	32	2	27	6	11	19	10	42	43	67	55	50	72	62	58		1	1	1	1	1	1	1	1	1	1	1	1	1	1	1	1	1	1
PF00012	Hsp70 protein	8	6	7	20	5	24	9	7	12	9	14	28	29	28	18	20	30	42		1	1	1	1	1	1	1	1	1	1	1	1	1	1	1	1	1	1
PF00008	EGF-like domain	10	2	0	4	1	0	1	1	12	5	19	93	495	57	313	293	296	362		1	1	0	1	1	0	1	1	1	1	1	1	1	1	1	1	1	1
PF00004	ATPase family associated with various cellular activities (AAA)	46	16	49	85	11	61	11	28	41	27	55	36	60	40	39	45	37	46		1	1	1	1	1	1	1	1	1	1	1	1	1	1	1	1	1	1
PF05192	MutS domain III	2	1	5	5	2	8	1	3	4	0	3	2	3	2	1	2	1	2		1	1	1	1	1	1	1	1	1	0	1	1	1	1	1	1	1	1
PF05190	MutS family domain IV	2	2	5	6	1	8	2	2	4	1	4	1	0	0	1	0	1	1		1	1	1	1	1	1	1	1	1	1	1	1	0	0	1	0	1	1
PF05179	RNA pol II accessory factor, Cdc73 family	1	0	0	1	0	4	0	1	1	1	2	0	0	0	1	0	0	0		1	0	0	1	0	1	0	1	1	1	1	0	0	0	1	0	0	0
PF04389	Peptidase family M28	3	0	6	4	0	8	0	1	3	0	6	4	14	3	3	21	3	11		1	0	1	1	0	1	0	1	1	0	1	1	1	1	1	1	1	1
PF03366	YEATS family	2	0	3	1	0	2	0	1	2	1	2	3	3	4	4	4	4	1		1	0	1	1	0	1	0	1	1	1	1	1	1	1	1	1	1	1
PF03166	MH2 domain	5	2	9	4	1	10	2	4	5	3	8	11	6	4	5	6	6	7		1	1	1	1	1	1	1	1	1	1	1	1	1	1	1	1	1	1
PF03165	MH1 domain	3	1	3	6	1	7	2	5	3	2	6	8	6	6	7	6	7	7		1	1	1	1	1	1	1	1	1	1	1	1	1	1	1	1	1	1
PF02732	ERCC4 domain	1	1	3	5	1	8	1	3	1	0	3	1	1	2	0	0	1	0		1	1	1	1	1	1	1	1	1	0	1	1	1	1	0	0	1	0
PF02518	Histidine kinase-, DNA gyrase B-, and HSP90-like ATPase	3	4	6	10	2	5	6	1	3	3	6	4	12	3	1	1	1	2		1	1	1	1	1	1	1	1	1	1	1	1	1	1	1	1	1	1
PF02460	Patched family	0	2	0	6	3	4	2	0	2	1	4	3	2	0	0	16	0	9		0	1	0	1	1	1	1	0	1	1	1	1	1	0	0	1	0	1
PF02259	FAT domain	3	3	3	4	2	7	2	1	2	3	5	3	1	5	3	1	5	7		1	1	1	1	1	1	1	1	1	1	1	1	1	1	1	1	1	1
PF02145	Rap/ran-GAP	5	2	3	5	2	8	3	0	3	3	8	12	9	4	11	9	11	12		1	1	1	1	1	1	1	0	1	1	1	1	1	1	1	1	1	1
PF01853	MOZ/SAS family	7	1	0	8	2	9	2	0	4	1	8	9	12	0	11	12	11	10		1	1	0	1	1	1	1	0	1	1	1	1	1	0	1	1	1	1
PF01849	NAC domain	1	1	4	5	0	2	1	2	2	2	3	3	1	2	1	1	2	1		1	1	1	1	0	1	1	1	1	1	1	1	1	1	1	1	1	1
PF01753	MYND finger	2	3	2	5	3	29	2	0	3	2	5	6	21	14	42	30	32	25		1	1	1	1	1	1	1	0	1	1	1	1	1	1	1	1	1	1
PF01576	Myosin tail	5	1	2	2	2	8	3	1	1	1	2	10	9	10	7	6	25	10		1	1	1	1	1	1	1	1	1	1	1	1	1	1	1	1	1	1
PF01417	ENTH domain	5	2	2	6	1	6	1	2	3	1	4	3	3	3	4	3	4	2		1	1	1	1	1	1	1	1	1	1	1	1	1	1	1	1	1	1
PF01391	Collagen triple helix repeat (20 copies)	15	10	12	298	0	13	6	24	22	19	93	102	61	61	54	90	81	115		1	1	1	1	0	1	1	1	1	1	1	1	1	1	1	1	1	1
PF01302	CAP-Gly domain	5	0	3	1	1	6	0	0	3	2	4	7	11	10	10	12	11	13		1	0	1	1	1	1	0	0	1	1	1	1	1	1	1	1	1	1
PF01028	Eukaryotic DNA topoisomerase I, catalytic core	4	0	6	2	1	4	0	1	2	1	2	2	2	3	1	2	2	5		1	0	1	1	1	1	0	1	1	1	1	1	1	1	1	1	1	1
PF00867	XPG I-region	3	1	6	8	1	9	2	3	3	0	5	2	6	4	2	23	2	6		1	1	1	1	1	1	1	1	1	0	1	1	1	1	1	1	1	1
PF00856	SET domain	5	2	9	11	1	41	1	2	9	2	15	10	12	20	13	13	15	7		1	1	1	1	1	1	1	1	1	1	1	1	1	1	1	1	1	1
PF00786	P21-Rho-binding domain	0	1	1	7	0	9	1	0	3	2	6	4	4	2	2	2	3	3		0	1	1	1	0	1	1	0	1	1	1	1	1	1	1	1	1	1
PF00627	UBA/TS-N domain	1	0	1	5	0	9	1	1	5	3	9	4	3	5	7	4	4	2		1	0	1	1	0	1	1	1	1	1	1	1	1	1	1	1	1	1
PF00620	RhoGAP domain	13	7	25	31	1	25	6	10	25	20	46	24	27	22	13	16	21	12		1	1	1	1	1	1	1	1	1	1	1	1	1	1	1	1	1	1
PF00568	WH1 domain	0	0	0	11	0	4	0	1	2	1	7	2	6	2	5	6	2	3		0	0	0	1	0	1	0	1	1	1	1	1	1	1	1	1	1	1
PF00533	BRCA1 C Terminus (BRCT) domain	2	4	3	14	3	16	3	4	11	4	13	6	6	5	6	5	5	4		1	1	1	1	1	1	1	1	1	1	1	1	1	1	1	1	1	1
PF00505	HMG (high mobility group) box	7	6	9	18	4	21	6	5	10	4	19	18	31	27	23	32	24	34		1	1	1	1	1	1	1	1	1	1	1	1	1	1	1	1	1	1
PF00503	G-protein alpha subunit	6	2	4	13	1	18	1	0	6	6	8	15	11	0	15	10	3	6		1	1	1	1	1	1	1	0	1	1	1	1	1	0	1	1	1	1
PF00501	AMP-binding enzyme	5	8	13	35	6	40	15	13	4	4	13	23	62	23	18	25	29	27		1	1	1	1	1	1	1	1	1	1	1	1	1	1	1	1	1	1
PF00498	FHA domain	4	1	4	29	1	5	2	2	7	1	10	5	10	6	5	5	11	9		1	1	1	1	1	1	1	1	1	1	1	1	1	1	1	1	1	1
PF00488	MutS domain V	6	2	14	6	1	10	1	6	4	4	8	6	10	8	6	6	8	12		1	1	1	1	1	1	1	1	1	1	1	1	1	1	1	1	1	1
PF00454	Phosphatidylinositol 3- and 4-kinase	12	4	8	25	5	23	5	0	12	13	15	15	14	0	8	12	14	15		1	1	1	1	1	1	1	0	1	1	1	1	1	0	1	1	1	1
PF00443	Ubiquitin carboxyl-terminal hydrolase	17	4	17	15	4	41	4	13	10	11	24	20	27	34	32	35	61	28		1	1	1	1	1	1	1	1	1	1	1	1	1	1	1	1	1	1
PF00439	Bromodomain	9	5	20	19	2	20	4	8	13	9	19	16	15	11	13	17	15	16		1	1	1	1	1	1	1	1	1	1	1	1	1	1	1	1	1	1
PF00320	GATA zinc finger	1	1	2	6	1	10	1	2	1	0	2	3	3	3	7	2	3	3		1	1	1	1	1	1	1	1	1	0	1	1	1	1	1	1	1	1
PF00293	NUDIX domain	4	2	8	22	2	9	4	4	6	1	11	5	7	4	4	7	7	7		1	1	1	1	1	1	1	1	1	1	1	1	1	1	1	1	1	1
PF00250	Fork head domain	12	5	17	11	5	28	5	5	9	6	24	26	33	15	28	35	24	35		1	1	1	1	1	1	1	1	1	1	1	1	1	1	1	1	1	1
PF00206	Lyase	5	0	6	19	1	3	1	3	2	3	3	5	10	5	5	9	6	5		1	0	1	1	1	1	1	1	1	1	1	1	1	1	1	1	1	1
PF00183	Hsp90 protein	10	5	6	9	3	3	3	0	3	2	3	10	11	5	10	9	11	9		1	1	1	1	1	1	1	0	1	1	1	1	1	1	1	1	1	1
PF00178	Ets-domain	2	1	1	6	1	1	0	2	1	0	0	9	16	15	21	25	16	15		1	1	1	1	1	1	0	1	1	0	0	1	1	1	1	1	1	1
PF00170	bZIP transcription factor	1	3	0	5	2	1	1	1	4	2	8	9	5	5	7	4	5	5		1	1	0	1	1	1	1	1	1	1	1	1	1	1	1	1	1	1
PF00117	Glutamine amidotransferase class-I	4	2	6	10	2	11	3	5	4	2	7	4	11	8	5	12	9	5		1	1	1	1	1	1	1	1	1	1	1	1	1	1	1	1	1	1
PF00111	2Fe-2S iron-sulfur cluster binding domain	0	0	0	7	1	2	1	1	2	1	5	0	0	1	2	0	2	0		0	0	0	1	1	1	1	1	1	1	1	0	0	1	1	0	1	0
PF00102	Protein-tyrosine phosphatase	13	1	2	9	1	15	1	2	15	9	27	59	144	63	87	150	73	98		1	1	1	1	1	1	1	1	1	1	1	1	1	1	1	1	1	1
PF00096	Zinc finger, C2H2 type	9	18	10	124	15	71	26	4	44	24	103	373	294	61	376	289	510	125		1	1	1	1	1	1	1	1	1	1	1	1	1	1	1	1	1	1
PF00063	Myosin head (motor domain)	9	2	1	12	3	31	5	0	7	10	13	51	62	0	34	24	1	50		1	1	1	1	1	1	1	0	1	1	1	1	1	0	1	1	1	1
PF00047	Immunoglobulin domain	1	1	4	8	1	0	0	0	10	2	16	61	282	41	88	143	42	567		1	1	1	1	1	0	0	0	1	1	1	1	1	1	1	1	1	1
PF00027	Cyclic nucleotide-binding domain	2	0	4	10	0	8	0	1	7	6	10	3	14	5	8	4	7	4		1	0	1	1	0	1	0	1	1	1	1	1	1	1	1	1	1	1
PF00017	SH2 domain	4	1	3	11	1	9	4	3	16	10	30	30	38	35	49	48	45	37		1	1	1	1	1	1	1	1	1	1	1	1	1	1	1	1	1	1
PF00010	Helix-loop-helix DNA-binding domain	4	2	5	17	1	9	2	1	14	5	26	47	57	21	43	41	33	48		1	1	1	1	1	1	1	1	1	1	1	1	1	1	1	1	1	1
PF00001	7 transmembrane receptor (rhodopsin family)	5	19	0	52	17	32	26	0	12	1	27	129	351	13	159	155	54	928		1	1	0	1	1	1	1	0	1	1	1	1	1	1	1	1	1	1
PF11976	Ubiquitin-2 like Rad60 SUMO-like	3	5	6	10	2	7	9	7	6	3	8	3	13	18	14	8	20	9		1	1	1	1	1	1	1	1	1	1	1	1	1	1	1	1	1	1
PF09735	Membrane-associated apoptosis protein	1	0	0	2	0	8	0	0	4	1	3	2	9	0	0	0	4	6		1	0	0	1	0	1	0	0	1	1	1	1	1	0	0	0	1	1
PF08646	Replication factor-A C terminal domain	2	0	2	3	0	2	0	1	1	0	1	1	3	1	1	2	1	1		1	0	1	1	0	1	0	1	1	0	1	1	1	1	1	1	1	1
PF08506	Cse1	1	1	0	2	1	0	1	0	1	2	3	2	3	0	0	2	2	3		1	1	0	1	1	0	1	0	1	1	1	1	1	0	0	1	1	1
PF04727	ELMO/CED-12 family	3	0	2	1	0	5	1	1	2	2	3	2	3	3	1	3	3	1		1	0	1	1	0	1	1	1	1	1	1	1	1	1	1	1	1	1
PF02731	SKIP/SNW domain	3	0	3	2	0	9	0	1	1	1	1	3	1	2	1	2	2	6		1	0	1	1	0	1	0	1	1	1	1	1	1	1	1	1	1	1
PF00200	Disintegrin	1	1	0	4	0	0	0	0	6	3	8	0	0	1	3	0	6	1		1	1	0	1	0	0	0	0	1	1	1	0	0	1	1	0	1	1
PF00044	Glyceraldehyde 3-phosphate dehydrogenase, NAD binding domain	0	2	1	2	1	4	1	1	1	1	1	1	2	1	2	1	1	2		0	1	1	1	1	1	1	1	1	1	1	1	1	1	1	1	1	1
PF02919	Eukaryotic DNA topoisomerase I, DNA binding fragment	3	2	2	2	1	4	1	2	2	1	2	2	3	3	2	3	2	4		1	1	1	1	1	1	1	1	1	1	1	1	1	1	1	1	1	1
PF01776	Ribosomal L22e protein family	3	0	1	1	0	1	0	1	1	1	1	2	2	1	1	1	1	2		1	0	1	1	0	1	0	1	1	1	1	1	1	1	1	1	1	1
PF01624	MutS domain I	2	1	2	1	1	4	1	1	1	0	1	2	7	1	0	0	2	4		1	1	1	1	1	1	1	1	1	0	1	1	1	1	0	0	1	1
PF01612	3'-5' exonuclease	2	0	1	6	1	8	1	1	2	1	2	3	6	2	8	6	5	24		1	0	1	1	1	1	1	1	1	1	1	1	1	1	1	1	1	1
PF01608	I/LWEQ domain	5	1	6	8	1	2	1	3	2	2	4	2	3	6	2	1	6	2		1	1	1	1	1	1	1	1	1	1	1	1	1	1	1	1	1	1
PF01119	DNA mismatch repair protein, C-terminal domain	1	1	2	4	1	4	1	2	2	0	3	3	8	4	2	3	2	2		1	1	1	1	1	1	1	1	1	0	1	1	1	1	1	1	1	1
PF00958	GMP synthase C terminal domain	1	2	2	9	1	3	1	1	0	1	3	0	0	1	0	0	1	0		1	1	1	1	1	1	1	1	0	1	1	0	0	1	0	0	1	0
PF00752	XPG N-terminal domain	2	2	9	6	1	8	1	3	3	1	3	2	5	3	3	12	3	5		1	1	1	1	1	1	1	1	1	1	1	1	1	1	1	1	1	1
PF08783	DWNN domain	1	0	1	7	0	2	1	1	0	0	2	1	1	1	1	1	1	1		1	0	1	1	0	1	1	1	0	0	1	1	1	1	1	1	1	1
PF04194	Programmed cell death protein 2, C-terminal putative domain	2	0	2	3	0	0	0	2	0	0	2	2	2	3	3	1	3	1		1	0	1	1	0	0	0	1	0	0	1	1	1	1	1	1	1	1
PF02800	Glyceraldehyde 3-phosphate dehydrogenase, C-terminal domain	0	1	1	3	1	5	1	1	1	1	2	3	5	2	3	3	2	6		0	1	1	1	1	1	1	1	1	1	1	1	1	1	1	1	1	1
PF01127	Succinate dehydrogenase/Fumarate reductase transmembrane subunit	0	0	1	3	0	2	0	0	1	1	1	0	1	0	0	0	0	0		0	0	1	1	0	1	0	0	1	1	1	0	1	0	0	0	0	0
PF00042	Globin	1	0	1	1	0	20	0	0	0	0	3	5	10	5	5	8	0	2		1	0	1	1	0	1	0	0	0	0	1	1	1	1	1	1	0	1
PF04096	Nucleoporin autopeptidase	1	1	2	1	1	5	1	1	1	1	1	2	2	2	2	2	4	2		1	1	1	1	1	1	1	1	1	1	1	1	1	1	1	1	1	1
PF02736	Myosin N-terminal SH3-like domain	1	1	1	1	0	3	1	1	2	1	3	3	2	1	2	2	3	2		1	1	1	1	0	1	1	1	1	1	1	1	1	1	1	1	1	1
PF02260	FATC domain	2	1	3	2	0	8	0	2	4	0	6	5	6	4	5	4	8	7		1	1	1	1	0	1	0	1	1	0	1	1	1	1	1	1	1	1
PF01172	Shwachman-Bodian-Diamond syndrome (SBDS) protein	2	0	2	4	0	0	0	0	2	1	1	1	1	1	1	1	1	1		1	0	1	1	0	0	0	0	1	1	1	1	1	1	1	1	1	1
PF00730	HhH-GPD superfamily base excision DNA repair protein	2	1	5	4	0	1	2	0	1	0	2	2	4	1	1	4	1	1		1	1	1	1	0	1	1	0	1	0	1	1	1	1	1	1	1	1
PF13606	Ankyrin repeat	18	11	19	59	12	29	17	4	40	30	67	29	28	73	20	526	25	65		1	1	1	1	1	1	1	1	1	1	1	1	1	1	1	1	1	1
PF05918	Apoptosis inhibitory protein 5 (API5)	1	0	1	2	0	2	1	0	0	0	0	3	11	2	3	1	2	8		1	0	1	1	0	1	1	0	0	0	0	1	1	1	1	1	1	1
PF02109	DAD family	1	0	0	3	1	1	1	0	2	1	2	2	2	0	2	2	2	1		1	0	0	1	1	1	1	0	1	1	1	1	1	0	1	1	1	1
PF01857	Retinoblastoma-associated protein B domain	1	1	0	2	1	2	1	0	1	0	2	1	1	0	1	1	1	1		1	1	0	1	1	1	1	0	1	0	1	1	1	0	1	1	1	1
PF04855	SNF5 / SMARCB1 / INI1	2	2	2	4	0	4	0	1	3	0	4	3	4	3	3	3	3	3		1	1	1	1	0	1	0	1	1	0	1	1	1	1	1	1	1	1
PF03715	Noc2p family	0	0	0	1	1	2	1	0	1	1	1	3	0	0	2	0	0	0		0	0	0	1	1	1	1	0	1	1	1	1	0	0	1	0	0	0
PF08311	Mad3/BUB1 homology region 1	1	1	3	4	0	2	0	0	2	0	2	2	4	0	2	2	1	2		1	1	1	1	0	1	0	0	1	0	1	1	1	0	1	1	1	1
PF05794	T-complex protein 11	0	1	0	3	0	1	0	1	1	0	2	3	4	1	2	3	1	2		0	1	0	1	0	1	0	1	1	0	1	1	1	1	1	1	1	1
PF05729	NACHT domain	0	0	0	0	0	0	0	0	0	0	0	1	58	127	24	77	37	436		0	0	0	0	0	0	0	0	0	0	0	1	1	1	1	1	1	1
PF05182	Fip1 motif	1	0	1	3	0	1	0	1	1	1	2	1	0	1	0	1	1	1		1	0	1	1	0	1	0	1	1	1	1	1	0	1	0	1	1	1
PF04500	FLYWCH zinc finger domain	0	40	2	63	7	23	32	425	0	0	0	0	0	3	0	3	8	1		0	1	1	1	1	1	1	1	0	0	0	0	0	1	0	1	1	1
PF01290	Thymosin beta-4 family	3	2	8	5	2	6	3	0	2	2	2	2	9	16	22	6	16	9		1	1	1	1	1	1	1	0	1	1	1	1	1	1	1	1	1	1
PF00633	Helix-hairpin-helix motif	3	0	2	3	0	1	0	1	1	0	1	1	2	0	0	0	0	0		1	0	1	1	0	1	0	1	1	0	1	1	1	0	0	0	0	0
PF15227	zinc finger of C3HC4-type, RING	1	1	4	2	1	0	1	0	1	0	3	8	0	0	0	0	1	0		1	1	1	1	1	0	1	0	1	0	1	1	0	0	0	0	1	0
PF06293	Lipopolysaccharide kinase (Kdo/WaaP) family	1	1	2	6	1	1	3	0	6	3	7	2	2	0	0	1	1	1		1	1	1	1	1	1	1	0	1	1	1	1	1	0	0	1	1	1
PF03066	Nucleoplasmin	0	0	2	1	0	4	1	2	1	2	2	0	0	2	1	0	1	0		0	0	1	1	0	1	1	1	1	1	1	0	0	1	1	0	1	0
SUM		1363	774	1619	4950	623	3213	938	1444	2550	1450	4240	4563	10470	6727	6624	14901	7825	13898		208	164	192	262	150	224	175	155	282	208	291	331	343	294	318	319	325	330

## Sheet: Supplementary table S2
		Myxobolus squamalis	Henneguya salminicola	Thelohanellus kitauei	Enteromyxum leei	Kudoa iwatai	Myxobolus honghuensis	Sphaeromyxa zaharoni	Myxobolus pronini	Tetracapsuloides bryosalmonae (from kidney)	Tetracapsuloides bryosalmonae (Bryozoa)	Buddenbrockia plumatellae	Polypodium hydriforme	Aurelia aurita	Hydra vulgaris	Clytia hemisphaerica	Nematostella vectensis	Acropora digitifera	Dendronephthya gigantea		Myxobolus honghuensis	Myxobolus squamalis	Henneguya salminicola	Thelohanellus kitauei	Kudoa iwatai	Enteromyxum leei	Sphaeromyxa zaharoni	Myxobolus pronini	Tetracapsuloides bryosalmonae (from kidney)	Tetracapsuloides bryosalmonae (Bryozoa)	Buddenbrockia plumatellae	Polypodium hydriforme	Hydra vulgaris	Dendronephthya gigantea	Aurelia aurita	Clytia hemisphaerica	Acropora digitifera	Nematostella vectensis
PF00656	Caspase domain	0	0	0	0	0	0	0	0	0	0	1	3	12	26	14	8	31	30		0	0	0	0	0	0	0	0	0	0	1	1	1	1	1	1	1	1
PF00452	Apoptosis regulator proteins, Bcl-2 family	0	0	0	0	0	0	0	0	0	0	0	7	11	15	12	12	9	12		0	0	0	0	0	0	0	0	0	0	0	1	1	1	1	1	1	1
PF00619	Caspase recruitment domain	0	0	0	0	0	0	0	0	0	0	0	4	8	8	8	17	59	9		0	0	0	0	0	0	0	0	0	0	0	1	1	1	1	1	1	1
PF00648	Calpain family cysteine protease	0	0	0	0	0	0	0	0	0	0	0	12	10	12	6	16	10	8		0	0	0	0	0	0	0	0	0	0	0	1	1	1	1	1	1	1
PF01067	Calpain large subunit, domain III	0	0	0	0	0	0	0	0	0	0	0	5	6	5	3	9	9	3		0	0	0	0	0	0	0	0	0	0	0	1	1	1	1	1	1	1
PF00531	Death domain	0	0	0	0	0	0	0	0	0	0	0	0	11	153	8	31	68	18		0	0	0	0	0	0	0	0	0	0	0	0	1	1	1	1	1	1
PF06905	Fas apoptotic inhibitory molecule (FAIM1)	0	0	0	0	0	0	0	0	0	0	0	2	4	2	2	2	1	4		0	0	0	0	0	0	0	0	0	0	0	1	1	1	1	1	1	1
PF00870	P53 DNA-binding domain	0	0	0	0	0	0	0	0	0	0	0	2	3	2	0	2	2	3		0	0	0	0	0	0	0	0	0	0	0	1	1	1	1	0	1	1
PF07699	GCC2 and GCC3	0	0	0	0	0	0	0	0	0	0	0	19	40	20	38	36	52	73		0	0	0	0	0	0	0	0	0	0	0	1	1	1	1	1	1	1
PF03133	Tubulin-tyrosine ligase family	0	0	0	0	0	0	0	0	0	0	0	3	7	4	1	15	15	3		0	0	0	0	0	0	0	0	0	0	0	1	1	1	1	1	1	1
PF02197	Regulatory subunit of type II PKA R-subunit	0	0	0	0	0	0	0	0	0	0	0	2	2	3	4	9	5	3		0	0	0	0	0	0	0	0	0	0	0	1	1	1	1	1	1	1
PF01167	Tub family	0	0	0	0	0	0	0	0	0	0	0	3	3	0	2	6	2	3		0	0	0	0	0	0	0	0	0	0	0	1	0	1	1	1	1	1
PF00784	MyTH4 domain	0	0	0	0	0	0	0	0	2	2	4	4	8	6	7	10	6	10		0	0	0	0	0	0	0	0	1	1	1	1	1	1	1	1	1	1
PF00658	Poly-adenylate binding protein, unique domain	0	0	0	0	0	0	0	0	1	2	3	2	2	1	2	8	12	5		0	0	0	0	0	0	0	0	1	1	1	1	1	1	1	1	1	1
PF08337	Plexin cytoplasmic RasGAP domain	0	0	0	0	0	0	0	0	0	0	3	7	3	0	0	5	7	0		0	0	0	0	0	0	0	0	0	0	1	1	0	0	1	0	1	1
PF06201	PITH domain	0	0	0	0	0	0	0	0	2	2	4	0	0	2	2	1	1	1		0	0	0	0	0	0	0	0	1	1	1	0	1	1	0	1	1	1
PF00644	Poly(ADP-ribose) polymerase catalytic domain	0	0	0	0	0	0	0	0	0	0	0	2	16	5	26	19	37	47		0	0	0	0	0	0	0	0	0	0	0	1	1	1	1	1	1	1
PF00089	Trypsin	0	0	0	0	0	0	0	0	0	2	5	53	188	58	310	232	195	90		0	0	0	0	0	0	0	0	0	1	1	1	1	1	1	1	1	1
PF00055	Laminin N-terminal (Domain VI)	0	0	0	0	0	0	0	0	0	1	4	12	8	7	12	11	9	11		0	0	0	0	0	0	0	0	0	1	1	1	1	1	1	1	1	1
PF10242	Lipoma HMGIC fusion partner-like protein	0	0	0	0	0	0	0	0	0	0	0	2	2	0	1	7	1	3		0	0	0	0	0	0	0	0	0	0	0	1	0	1	1	1	1	1
PF00209	Sodium:neurotransmitter symporter family	0	0	0	0	0	0	0	0	0	2	0	7	0	0	0	28	31	0		0	0	0	0	0	0	0	0	0	1	0	1	0	0	0	0	1	1
PF01403	Sema domain	0	0	0	0	0	0	0	0	0	0	0	7	0	0	0	0	5	0		0	0	0	0	0	0	0	0	0	0	0	1	0	0	0	0	1	0
PF13877	Potential Monad-binding region of RPAP3	0	0	0	0	0	0	0	0	0	1	1	0	1	0	0	1	1	2		0	0	0	0	0	0	0	0	0	1	1	0	0	1	1	0	1	1
PF07264	Etoposide-induced protein 2.4 (EI24)	0	0	0	0	0	0	0	0	0	1	2	0	0	0	0	0	0	0		0	0	0	0	0	0	0	0	0	1	1	0	0	0	0	0	0	0
PF02877	Poly(ADP-ribose) polymerase, regulatory domain	0	0	0	0	0	0	0	0	0	0	0	2	3	4	3	6	3	2		0	0	0	0	0	0	0	0	0	0	0	1	1	1	1	1	1	1
PF13676	TIR domain	0	0	0	0	0	0	0	0	0	0	0	1	13	7	13	16	47	23		0	0	0	0	0	0	0	0	0	0	0	1	1	1	1	1	1	1
PF15228	Death-associated protein	0	0	0	0	0	0	0	0	0	0	0	0	0	0	1	1	1	0		0	0	0	0	0	0	0	0	0	0	0	0	0	0	0	1	1	1
PF09801	Integral membrane protein S linking to the trans Golgi network	0	0	0	0	0	0	0	0	0	0	0	2	1	0	0	1	2	0		0	0	0	0	0	0	0	0	0	0	0	1	0	0	1	0	1	1
PF09532	FDF domain	0	0	0	0	0	0	0	0	0	0	0	0	0	1	0	0	0	1		0	0	0	0	0	0	0	0	0	0	0	0	1	1	0	0	0	0
PF02218	Repeat in HS1/Cortactin	0	0	0	0	0	0	0	0	0	0	0	1	0	0	0	2	4	2		0	0	0	0	0	0	0	0	0	0	0	1	0	1	0	0	1	1
PF02177	Amyloid A4 N-terminal heparin-binding	0	0	0	0	0	0	0	0	0	0	2	1	1	1	1	0	0	1		0	0	0	0	0	0	0	0	0	0	1	1	1	1	1	1	0	0
PF13281	Domain of unknown function (DUF4071)	0	0	0	0	0	0	0	0	0	0	0	2	4	0	1	0	0	0		0	0	0	0	0	0	0	0	0	0	0	1	0	0	1	1	0	0
PF10236	Mitochondrial ribosomal death-associated protein 3	0	0	0	0	0	0	0	0	1	1	1	0	0	0	1	2	0	0		0	0	0	0	0	0	0	0	1	1	1	0	0	0	0	1	0	1
PF07004	Sperm-tail PG-rich repeat	0	0	0	0	0	0	0	0	0	0	0	3	1	2	5	6	2	2		0	0	0	0	0	0	0	0	0	0	0	1	1	1	1	1	1	1
PF03265	Deoxyribonuclease II	0	0	0	0	0	0	0	0	0	0	0	3	4	0	6	0	0	2		0	0	0	0	0	0	0	0	0	0	0	1	0	1	1	1	0	0
PF01462	Leucine rich repeat N-terminal domain	0	0	0	0	0	0	0	0	0	0	0	5	0	0	0	0	0	0		0	0	0	0	0	0	0	0	0	0	0	1	0	0	0	0	0	0
PF12925	E2 domain of amyloid precursor protein	0	0	0	0	0	0	0	0	0	0	0	1	2	2	2	4	2	1		0	0	0	0	0	0	0	0	0	0	0	1	1	1	1	1	1	1
PF15002	ERK and JNK pathways, inhibitor	0	0	0	0	0	0	0	0	0	0	0	0	1	0	0	0	0	0		0	0	0	0	0	0	0	0	0	0	0	0	0	0	1	0	0	0
PF12924	Copper-binding of amyloid precursor, CuBD	0	0	0	0	0	0	0	0	0	0	0	0	1	1	1	1	1	1		0	0	0	0	0	0	0	0	0	0	0	0	1	1	1	1	1	1
PF06730	FAM92 protein	0	0	0	0	0	0	0	0	0	0	1	1	1	2	2	3	2	4		0	0	0	0	0	0	0	0	0	0	1	1	1	1	1	1	1	1
PF02179	BAG domain	0	0	0	0	0	0	0	0	0	0	0	1	2	2	2	4	4	2		0	0	0	0	0	0	0	0	0	0	0	1	1	1	1	1	1	1
PF00020	TNFR/NGFR cysteine-rich region	0	0	0	0	0	0	0	0	0	0	0	0	0	1	0	2	23	0		0	0	0	0	0	0	0	0	0	0	0	0	1	0	0	0	1	1
PF10523	BEN domain	0	0	0	0	0	0	0	0	0	0	0	4	2	1	7	5	10	17		0	0	0	0	0	0	0	0	0	0	0	1	1	1	1	1	1	1
PF14444	S1-like	0	0	0	0	0	0	0	0	0	0	0	2	1	2	1	2	0	1		0	0	0	0	0	0	0	0	0	0	0	1	1	1	1	1	0	1
PF14443	DBC1	0	0	0	0	0	0	0	0	0	0	0	1	0	0	0	0	0	0		0	0	0	0	0	0	0	0	0	0	0	1	0	0	0	0	0	0
PF09032	Siah interacting protein, N terminal	0	0	0	0	0	0	0	0	0	0	0	0	0	0	0	1	0	0		0	0	0	0	0	0	0	0	0	0	0	0	0	0	0	0	0	1
PF11467	Lens epithelium-derived growth factor (LEDGF)	0	0	0	0	0	0	0	0	0	0	0	0	0	0	0	0	1	0		0	0	0	0	0	0	0	0	0	0	0	0	0	0	0	0	1	0
PF10558	Mitochondrial 18 KDa protein (MTP18)	0	0	0	0	0	0	0	0	0	0	0	0	0	0	0	0	1	0		0	0	0	0	0	0	0	0	0	0	0	0	0	0	0	0	1	0
PF08163	NUC194 domain	0	0	0	0	0	0	0	0	0	0	0	0	4	0	0	8	6	0		0	0	0	0	0	0	0	0	0	0	0	0	0	0	1	0	1	1
PF12483	E3 Ubiquitin ligase	0	0	0	0	0	0	0	0	0	0	0	0	1	1	1	1	1	0		0	0	0	0	0	0	0	0	0	0	0	0	1	0	1	1	1	1
PF06553	BNIP3	0	0	0	0	0	0	0	0	0	0	0	1	0	0	0	0	0	0		0	0	0	0	0	0	0	0	0	0	0	1	0	0	0	0	0	0
PF05726	Pirin C-terminal cupin domain	0	0	0	0	0	0	0	0	0	0	0	0	2	0	1	1	1	1		0	0	0	0	0	0	0	0	0	0	0	0	0	1	1	1	1	1
PF15000	Tumour suppressor candidate 2	0	0	0	0	0	0	0	0	0	0	0	1	1	0	1	1	1	2		0	0	0	0	0	0	0	0	0	0	0	1	0	1	1	1	1	1
PF02678	Pirin	0	0	0	0	0	0	0	0	0	0	0	0	2	2	2	2	2	2		0	0	0	0	0	0	0	0	0	0	0	0	1	1	1	1	1	1
PF00838	Translationally controlled tumour protein	0	0	0	1	1	0	1	0	0	0	0	1	1	1	0	1	2	1		0	0	0	0	1	1	1	0	0	0	0	1	1	1	1	0	1	1
PF00569	Zinc finger, ZZ type	0	0	0	1	4	0	0	0	1	2	3	3	11	11	7	5	11	12		0	0	0	0	1	1	0	0	1	1	1	1	1	1	1	1	1	1
PF00053	Laminin EGF-like (Domains III and V)	0	0	0	0	0	0	0	1	0	25	34	106	114	94	155	149	115	116		0	0	0	0	0	0	0	1	0	1	1	1	1	1	1	1	1	1
PF12353	Eukaryotic translation initiation factor 3 subunit G	0	0	0	0	0	0	0	0	0	0	0	1	1	1	0	3	1	1		0	0	0	0	0	0	0	0	0	0	0	1	1	1	1	0	1	1
PF05485	THAP domain	0	0	0	2	0	0	0	0	0	0	0	3	120	689	52	22	291	168		0	0	0	0	0	1	0	0	0	0	0	1	1	1	1	1	1	1
PF14721	Apoptosis-inducing factor, mitochondrion-associated, C-term	0	0	0	0	1	0	0	0	0	1	0	0	1	1	2	3	3	4		0	0	0	0	1	0	0	0	0	1	0	0	1	1	1	1	1	1
PF10238	E2F-associated phosphoprotein	0	0	0	2	2	0	0	0	1	1	2	2	2	1	1	2	2	1		0	0	0	0	1	1	0	0	1	1	1	1	1	1	1	1	1	1
PF13339	Apoptosis antagonizing transcription factor	0	1	0	0	0	0	0	1	0	1	1	0	1	0	0	1	1	1		0	0	1	0	0	0	0	1	0	1	1	0	0	1	1	0	1	1
PF02176	TRAF-type zinc finger	0	0	0	0	0	0	0	0	0	0	0	0	7	13	9	3	33	20		0	0	0	0	0	0	0	0	0	0	0	0	1	1	1	1	1	1
PF01408	Oxidoreductase family, NAD-binding Rossmann fold	1	1	0	0	0	0	0	0	0	0	1	0	8	6	3	5	3	6		0	1	1	0	0	0	0	0	0	0	1	0	1	1	1	1	1	1
PF15630	Kinetochore component CENP-S	0	0	0	0	0	0	0	1	0	1	0	0	2	1	1	0	0	0		0	0	0	0	0	0	0	1	0	1	0	0	1	0	1	1	0	0
PF14852	Fis1 N-terminal tetratricopeptide repeat	0	0	0	0	0	0	1	0	0	0	0	0	1	1	1	2	1	1		0	0	0	0	0	0	1	0	0	0	0	0	1	1	1	1	1	1
PF07676	WD40-like Beta Propeller Repeat	0	0	0	0	0	0	0	0	0	0	0	0	0	2	0	3	0	0		0	0	0	0	0	0	0	0	0	0	0	0	1	0	0	0	0	1
PF10961	Protein of unknown function (DUF2763)	0	0	0	0	0	0	0	0	0	0	0	0	1	0	0	2	2	1		0	0	0	0	0	0	0	0	0	0	0	0	0	1	1	0	1	1
PF02187	Growth-Arrest-Specific Protein 2 Domain	0	0	0	2	1	0	5	1	1	3	7	4	7	6	7	10	5	4		0	0	0	0	1	1	1	1	1	1	1	1	1	1	1	1	1	1
PF01661	Macro domain	1	0	0	0	0	0	0	0	0	0	0	0	7	2	1	10	16	41		0	1	0	0	0	0	0	0	0	0	0	0	1	1	1	1	1	1
PF00651	BTB/POZ domain	0	1	0	0	0	0	3	4	0	3	4	29	69	32	72	87	206	92		0	0	1	0	0	0	1	1	0	1	1	1	1	1	1	1	1	1
PF08164	Apoptosis-antagonizing transcription factor, C-terminal	0	0	0	0	0	0	0	2	1	1	2	0	0	0	0	1	0	0		0	0	0	0	0	0	0	1	1	1	1	0	0	0	0	0	0	1
PF06840	Protein of unknown function (DUF1241)	0	0	0	0	0	0	0	3	0	1	2	0	0	1	0	0	0	0		0	0	0	0	0	0	0	1	0	1	1	0	1	0	0	0	0	0
PF00034	Cytochrome c	0	0	0	0	0	0	0	0	1	1	0	0	0	1	1	4	0	0		0	0	0	0	0	0	0	0	1	1	0	0	1	0	0	1	0	1
PF00050	Kazal-type serine protease inhibitor domain	0	0	0	1	1	0	0	0	0	0	0	64	52	33	54	71	42	184		0	0	0	0	1	1	0	0	0	0	0	1	1	1	1	1	1	1
PF01713	Smr domain	0	0	0	0	0	0	0	1	0	1	2	0	1	0	1	1	0	1		0	0	0	0	0	0	0	1	0	1	1	0	0	1	1	1	0	1
PF08355	EF hand associated	0	0	0	0	0	0	0	0	0	1	2	1	0	0	0	0	0	0		0	0	0	0	0	0	0	0	0	1	1	1	0	0	0	0	0	0
PF04714	BCL7, N-terminal conserver region	0	0	0	0	0	0	0	3	0	0	0	1	0	0	1	1	1	0		0	0	0	0	0	0	0	1	0	0	0	1	0	0	0	1	1	1
PF09809	Mitochondrial ribosomal protein L27	0	0	0	0	0	0	0	3	0	1	1	0	0	0	0	0	0	0		0	0	0	0	0	0	0	1	0	1	1	0	0	0	0	0	0	0
PF00822	PMP-22/EMP/MP20/Claudin family	0	0	0	0	0	0	5	0	0	2	2	10	0	0	4	0	0	0		0	0	0	0	0	0	1	0	0	1	1	1	0	0	0	1	0	0
PF15335	Caspase activity and apoptosis inhibitor 1	0	0	0	0	0	0	0	1	0	0	0	1	0	0	0	2	0	1		0	0	0	0	0	0	0	1	0	0	0	1	0	1	0	0	0	1
PF13445	RING-type zinc-finger	1	2	3	5	7	1	10	21	5	12	21	14	11	9	20	50	123	65		1	1	1	1	1	1	1	1	1	1	1	1	1	1	1	1	1	1
PF09279	Phosphoinositide-specific phospholipase C, efhand-like	0	0	0	0	0	0	0	1	0	0	0	1	0	0	0	1	0	0		0	0	0	0	0	0	0	1	0	0	0	1	0	0	0	0	0	1
PF04111	Autophagy protein Apg6	0	0	0	0	0	0	0	2	1	1	2	0	0	1	1	2	0	0		0	0	0	0	0	0	0	1	1	1	1	0	1	0	0	1	0	1
PF02135	TAZ zinc finger	2	2	2	0	4	2	0	1	2	2	2	5	6	2	4	0	4	2		1	1	1	1	1	0	0	1	1	1	1	1	1	1	1	1	1	0
PF00789	UBX domain	0	0	0	1	0	0	4	5	2	3	5	1	3	4	5	3	4	4		0	0	0	0	0	1	1	1	1	1	1	1	1	1	1	1	1	1
PF00433	Protein kinase C terminal domain	0	0	0	2	4	0	16	3	6	4	6	4	5	6	5	5	4	5		0	0	0	0	1	1	1	1	1	1	1	1	1	1	1	1	1	1
PF00300	Histidine phosphatase superfamily (branch 1)	0	0	0	0	0	2	3	3	2	4	9	6	1	1	5	4	2	1		1	0	0	0	0	0	1	1	1	1	1	1	1	1	1	1	1	1
PF00564	PB1 domain	0	0	0	0	0	0	0	2	2	2	5	0	0	0	1	1	1	1		0	0	0	0	0	0	0	1	1	1	1	0	0	1	0	1	1	1
PF08516	ADAM cysteine-rich	0	0	0	0	0	0	0	2	0	0	0	0	1	1	5	0	1	0		0	0	0	0	0	0	0	1	0	0	0	0	1	0	1	1	1	0
PF12701	Scd6-like Sm domain	0	0	0	0	0	0	2	0	0	1	2	1	2	0	2	1	2	1		0	0	0	0	0	0	1	0	0	1	1	1	0	1	1	1	1	1
PF00210	Ferritin-like domain	0	0	0	1	0	1	0	13	1	4	5	4	2	9	2	1	0	0		1	0	0	0	0	1	0	1	1	1	1	1	1	0	1	1	0	1
PF11789	Zinc-finger of the MIZ type in Nse subunit	0	0	0	2	1	0	2	4	0	1	2	1	1	1	0	1	0	1		0	0	0	0	1	1	1	1	0	1	1	1	1	1	1	0	0	1
PF01984	Double-stranded DNA-binding domain	0	0	0	0	3	0	0	1	0	1	2	1	1	1	1	1	0	1		0	0	0	0	1	0	0	1	0	1	1	1	1	1	1	1	0	1
PF05093	Cytokine-induced anti-apoptosis inhibitor 1, Fe-S biogenesis	0	0	0	1	2	1	1	4	2	2	3	1	1	1	1	1	1	1		1	0	0	0	1	1	1	1	1	1	1	1	1	1	1	1	1	1
PF00931	NB-ARC domain	0	0	0	0	0	0	0	0	0	0	0	1	4	31	9	2	26	34		0	0	0	0	0	0	0	0	0	0	0	1	1	1	1	1	1	1
PF04832	SOUL heme-binding protein	0	0	1	0	0	0	7	2	0	1	5	12	3	4	4	11	7	3		0	0	0	1	0	0	1	1	0	1	1	1	1	1	1	1	1	1
PF07967	C3HC zinc finger-like	0	0	2	0	0	0	2	0	0	1	4	1	1	1	2	1	0	0		0	0	0	1	0	0	1	0	0	1	1	1	1	0	1	1	0	1
PF13873	Myb/SANT-like DNA-binding domain	1	1	2	1	0	0	0	4	0	0	0	12	23	1	14	13	57	68		0	1	1	1	0	1	0	1	0	0	0	1	1	1	1	1	1	1
PF14555	UBA-like domain	0	0	0	2	0	0	6	8	1	4	8	0	3	3	3	4	4	3		0	0	0	0	0	1	1	1	1	1	1	0	1	1	1	1	1	1
PF13949	ALIX V-shaped domain binding to HIV	1	0	1	0	2	1	2	1	1	1	2	2	3	2	1	2	1	1		1	1	0	1	1	0	1	1	1	1	1	1	1	1	1	1	1	1
PF07686	Immunoglobulin V-set domain	1	0	0	14	0	0	0	0	0	0	0	41	0	0	1	1	1	0		0	1	0	0	0	1	0	0	0	0	0	1	0	0	0	1	1	1
PF01459	Eukaryotic porin	0	1	1	1	2	0	5	5	2	4	5	2	2	2	2	1	1	2		0	0	1	1	1	1	1	1	1	1	1	1	1	1	1	1	1	1
PF01027	Inhibitor of apoptosis-promoting Bax1	0	0	0	0	0	0	0	3	2	3	8	2	1	0	0	1	1	0		0	0	0	0	0	0	0	1	1	1	1	1	0	0	1	0	1	1
PF00609	Diacylglycerol kinase accessory domain	2	1	3	1	0	2	2	5	1	1	3	6	4	4	7	7	6	8		1	1	1	1	0	1	1	1	1	1	1	1	1	1	1	1	1	1
PF00387	Phosphatidylinositol-specific phospholipase C, Y domain	0	0	0	2	5	1	3	9	1	3	5	3	5	8	7	9	10	4		1	0	0	0	1	1	1	1	1	1	1	1	1	1	1	1	1	1
PF00355	Rieske [2Fe-2S] domain	0	0	0	1	1	0	1	3	1	2	2	2	1	2	2	4	1	3		0	0	0	0	1	1	1	1	1	1	1	1	1	1	1	1	1	1
PF00106	short chain dehydrogenase	3	1	7	10	3	1	21	66	4	9	26	27	46	48	67	101	84	66		1	1	1	1	1	1	1	1	1	1	1	1	1	1	1	1	1	1
PF00059	Lectin C-type domain	0	1	0	3	4	3	6	4	1	2	4	16	23	127	64	49	203	133		1	0	1	0	1	1	1	1	1	1	1	1	1	1	1	1	1	1
PF00041	Fibronectin type III domain	0	2	1	0	0	0	0	2	1	3	5	78	164	77	86	364	320	352		0	0	1	1	0	0	0	1	1	1	1	1	1	1	1	1	1	1
PF14844	PH domain associated with Beige/BEACH	0	0	0	0	0	0	3	1	0	1	2	1	1	1	1	4	1	2		0	0	0	0	0	0	1	1	0	1	1	1	1	1	1	1	1	1
PF04106	Autophagy protein Apg5	0	0	1	0	2	1	1	4	0	1	1	1	1	1	1	1	1	2		1	0	0	1	1	0	1	1	0	1	1	1	1	1	1	1	1	1
PF01026	TatD related DNase	0	0	0	1	0	0	2	4	0	1	4	2	1	6	8	6	3	7		0	0	0	0	0	1	1	1	0	1	1	1	1	1	1	1	1	1
PF00653	Inhibitor of Apoptosis domain	0	0	0	1	1	0	4	2	0	0	2	4	3	3	5	4	5	2		0	0	0	0	1	1	1	1	0	0	1	1	1	1	1	1	1	1
PF11629	C terminal SARAH domain of Mst1	0	0	0	0	0	1	1	1	0	1	2	1	1	1	1	2	1	2		1	0	0	0	0	0	1	1	0	1	1	1	1	1	1	1	1	1
PF08216	Catenin-beta-like, Arm-motif containing nuclear	1	0	0	1	4	1	4	3	0	1	4	2	2	2	2	3	1	2		1	1	0	0	1	1	1	1	0	1	1	1	1	1	1	1	1	1
PF05529	B-cell receptor-associated protein 31-like	0	0	0	1	0	0	1	2	1	2	2	2	1	0	1	1	0	1		0	0	0	0	0	1	1	1	1	1	1	1	0	1	1	1	0	1
PF02933	Cell division protein 48 (CDC48), domain 2	1	1	1	2	1	1	3	4	1	2	1	1	0	1	1	0	0	0		1	1	1	1	1	1	1	1	1	1	1	1	1	0	0	1	0	0
PF01858	Retinoblastoma-associated protein A domain	1	1	1	0	0	0	2	2	0	1	2	0	0	0	0	1	1	0		0	1	1	1	0	0	1	1	0	1	1	0	0	0	0	0	1	1
PF00791	ZU5 domain	0	0	0	0	0	0	2	2	1	1	2	2	6	4	3	11	64	11		0	0	0	0	0	0	1	1	1	1	1	1	1	1	1	1	1	1
PF14853	Fis1 C-terminal tetratricopeptide repeat	0	0	0	0	0	0	0	0	2	1	2	1	0	1	1	0	1	1		0	0	0	0	0	0	0	0	1	1	1	1	1	1	0	1	1	0
PF03208	PRA1 family protein	0	1	0	1	0	0	3	7	1	1	2	2	0	0	0	1	2	0		0	0	1	0	0	1	1	1	1	1	1	1	0	0	0	0	1	1
PF02359	Cell division protein 48 (CDC48), N-terminal domain	1	1	1	0	0	0	0	4	1	2	1	1	0	2	1	0	0	0		0	1	1	1	0	0	0	1	1	1	1	1	1	0	0	1	0	0
PF04548	AIG1 family	0	0	0	6	0	0	0	0	0	0	1	9	0	3	4	1	10	0		0	0	0	0	0	1	0	0	0	0	1	1	1	0	0	1	1	1
PF05254	Uncharacterised protein family (UPF0203)	0	0	0	1	1	1	2	2	0	1	1	1	1	1	1	1	1	2		1	0	0	0	1	1	1	1	0	1	1	1	1	1	1	1	1	1
PF14604	Variant SH3 domain	1	1	4	3	4	6	18	16	7	14	28	20	31	30	30	42	34	37		1	1	1	1	1	1	1	1	1	1	1	1	1	1	1	1	1	1
PF14429	C2 domain in Dock180 and Zizimin proteins	0	0	3	3	0	0	4	5	2	4	3	1	1	0	2	4	2	1		0	0	0	1	0	1	1	1	1	1	1	1	0	1	1	1	1	1
PF13923	Zinc finger, C3HC4 type (RING finger)	0	1	2	5	0	0	9	19	5	10	30	8	7	15	12	14	21	13		0	0	1	1	0	1	1	1	1	1	1	1	1	1	1	1	1	1
PF13920	Zinc finger, C3HC4 type (RING finger)	1	1	2	6	1	2	7	20	2	7	14	20	18	105	25	13	22	22		1	1	1	1	1	1	1	1	1	1	1	1	1	1	1	1	1	1
PF13895	Immunoglobulin domain	1	0	0	2	0	0	0	4	3	6	15	46	88	46	50	329	366	254		0	1	0	0	0	1	0	1	1	1	1	1	1	1	1	1	1	1
PF13855	Leucine rich repeat	4	2	1	4	1	0	10	41	8	20	38	44	31	29	116	46	31	23		0	1	1	1	1	1	1	1	1	1	1	1	1	1	1	1	1	1
PF13833	EF-hand domain pair	5	4	6	3	5	3	13	59	8	16	25	7	28	21	23	33	30	25		1	1	1	1	1	1	1	1	1	1	1	1	1	1	1	1	1	1
PF13639	Ring finger domain	0	1	2	7	12	3	8	32	8	16	37	13	10	15	13	12	20	13		1	0	1	1	1	1	1	1	1	1	1	1	1	1	1	1	1	1
PF13637	Ankyrin repeats (many copies)	20	23	27	30	26	17	38	92	35	75	120	71	95	269	143	182	283	1583		1	1	1	1	1	1	1	1	1	1	1	1	1	1	1	1	1	1
PF13516	Leucine Rich repeat	4	3	5	11	0	0	4	20	8	5	16	3	20	4	8	167	1207	254		0	1	1	1	0	1	1	1	1	1	1	1	1	1	1	1	1	1
PF13499	EF-hand domain pair	3	4	4	4	10	6	18	54	7	15	19	11	23	30	53	35	22	20		1	1	1	1	1	1	1	1	1	1	1	1	1	1	1	1	1	1
PF13405	EF-hand domain	2	2	3	2	8	1	9	35	6	13	15	7	11	8	11	13	10	8		1	1	1	1	1	1	1	1	1	1	1	1	1	1	1	1	1	1
PF13202	EF hand	6	9	8	4	14	3	37	70	12	26	39	19	30	24	44	39	30	41		1	1	1	1	1	1	1	1	1	1	1	1	1	1	1	1	1	1
PF12796	Ankyrin repeats (3 copies)	25	23	34	30	31	26	39	101	31	78	111	54	110	465	202	240	493	1570		1	1	1	1	1	1	1	1	1	1	1	1	1	1	1	1	1	1
PF08477	Miro-like protein	2	5	4	19	21	17	31	70	35	45	70	40	49	81	92	81	74	62		1	1	1	1	1	1	1	1	1	1	1	1	1	1	1	1	1	1
PF08332	Calcium/calmodulin dependent protein kinase II Association	0	0	0	1	0	1	4	2	1	1	1	3	2	1	0	3	3	4		1	0	0	0	0	1	1	1	1	1	1	1	1	1	1	0	1	1
PF08241	Methyltransferase domain	2	2	2	4	6	2	1	27	3	10	18	10	28	8	31	23	22	65		1	1	1	1	1	1	1	1	1	1	1	1	1	1	1	1	1	1
PF07992	Pyridine nucleotide-disulphide oxidoreductase	0	0	1	4	3	5	9	14	2	9	10	3	5	5	9	13	2	7		1	0	0	1	1	1	1	1	1	1	1	1	1	1	1	1	1	1
PF07714	Protein tyrosine kinase	33	37	45	78	81	57	173	232	83	124	220	149	260	311	330	268	490	662		1	1	1	1	1	1	1	1	1	1	1	1	1	1	1	1	1	1
PF07679	Immunoglobulin I-set domain	2	1	1	3	4	1	11	16	4	11	31	109	279	128	221	739	928	304		1	1	1	1	1	1	1	1	1	1	1	1	1	1	1	1	1	1
PF07647	SAM domain (Sterile alpha motif)	2	2	1	0	0	0	6	6	0	2	10	13	21	17	23	28	33	30		0	1	1	1	0	0	1	1	0	1	1	1	1	1	1	1	1	1
PF06920	Dedicator of cytokinesis	3	1	6	11	1	0	6	14	5	5	13	13	8	0	0	14	7	6		0	1	1	1	1	1	1	1	1	1	1	1	0	1	1	0	1	1
PF05602	Cleft lip and palate transmembrane protein 1 (CLPTM1)	1	1	1	2	0	0	2	1	2	1	3	5	0	0	1	3	1	0		0	1	1	1	0	1	1	1	1	1	1	1	0	0	0	1	1	1
PF05002	SGS domain	0	1	0	1	2	1	2	2	0	1	2	1	1	1	1	1	0	2		1	0	1	0	1	1	1	1	0	1	1	1	1	1	1	1	0	1
PF04969	CS domain	0	2	1	0	2	1	4	8	3	7	12	3	6	3	3	5	4	1		1	0	1	1	1	0	1	1	1	1	1	1	1	1	1	1	1	1
PF04707	PRELI-like family	0	0	1	4	13	2	5	5	2	3	7	6	3	5	6	5	3	4		1	0	0	1	1	1	1	1	1	1	1	1	1	1	1	1	1	1
PF03810	Importin-beta N-terminal domain	2	1	2	5	0	2	3	6	3	4	4	5	3	3	2	4	7	4		1	1	1	1	0	1	1	1	1	1	1	1	1	1	1	1	1	1
PF03378	CAS/CSE protein, C-terminus	2	1	1	1	0	0	0	1	1	1	2	2	0	0	0	3	3	0		0	1	1	1	0	1	0	1	1	1	1	1	0	0	0	0	1	1
PF03097	BRO1-like domain	0	1	0	0	1	0	4	4	1	2	5	3	3	3	4	1	1	4		0	0	1	0	1	0	1	1	1	1	1	1	1	1	1	1	1	1
PF03006	Haemolysin-III related	0	2	0	4	0	0	11	4	1	3	4	6	0	0	0	1	1	0		0	0	1	0	0	1	1	1	1	1	1	1	0	0	0	0	1	1
PF02991	Autophagy protein Atg8 ubiquitin like	0	0	0	2	2	5	2	3	1	3	2	5	7	6	10	6	7	7		1	0	0	0	1	1	1	1	1	1	1	1	1	1	1	1	1	1
PF02847	MA3 domain	0	0	1	1	1	0	0	4	2	4	6	1	0	1	0	2	0	0		0	0	0	1	1	1	0	1	1	1	1	1	1	0	0	0	0	1
PF02201	SWIB/MDM2 domain	1	0	1	0	1	1	4	1	1	1	2	4	0	1	0	2	0	2		1	1	0	1	1	0	1	1	1	1	1	1	1	1	0	0	0	1
PF02037	SAP domain	1	1	1	1	1	1	3	1	0	1	2	3	14	17	11	9	10	5		1	1	1	1	1	1	1	1	0	1	1	1	1	1	1	1	1	1
PF01981	Peptidyl-tRNA hydrolase PTH2	0	0	0	7	2	2	3	4	1	2	4	2	4	4	3	3	4	4		1	0	0	0	1	1	1	1	1	1	1	1	1	1	1	1	1	1
PF01556	DnaJ C terminal domain	5	5	3	2	4	5	4	8	3	3	4	3	6	6	5	7	6	7		1	1	1	1	1	1	1	1	1	1	1	1	1	1	1	1	1	1
PF01421	Reprolysin (M12B) family zinc metalloprotease	0	2	1	0	0	0	0	5	1	1	1	1	4	0	7	5	6	2		0	0	1	1	0	0	0	1	1	1	1	1	0	1	1	1	1	1
PF01336	OB-fold nucleic acid binding domain	0	0	1	1	1	1	4	17	2	6	9	1	0	0	0	4	1	0		1	0	0	1	1	1	1	1	1	1	1	1	0	0	0	0	1	1
PF01248	Ribosomal protein L7Ae/L30e/S12e/Gadd45 family	2	2	4	6	9	6	13	19	5	5	9	9	7	6	3	6	4	7		1	1	1	1	1	1	1	1	1	1	1	1	1	1	1	1	1	1
PF00929	Exonuclease	0	0	1	2	4	0	3	20	2	3	6	0	5	8	8	5	3	1		0	0	0	1	1	1	1	1	1	1	1	0	1	1	1	1	1	1
PF00788	Ras association (RalGDS/AF-6) domain	1	1	2	2	4	1	4	2	0	2	6	5	4	3	5	2	5	4		1	1	1	1	1	1	1	1	0	1	1	1	1	1	1	1	1	1
PF00754	F5/8 type C domain	0	1	2	3	0	1	6	6	1	3	8	10	114	7	11	479	396	313		1	0	1	1	0	1	1	1	1	1	1	1	1	1	1	1	1	1
PF00735	Septin	1	1	1	8	3	0	14	8	2	3	8	11	13	12	15	14	16	8		0	1	1	1	1	1	1	1	1	1	1	1	1	1	1	1	1	1
PF00632	HECT-domain (ubiquitin-transferase)	3	6	5	8	2	0	10	11	8	9	16	27	35	3	19	45	41	36		0	1	1	1	1	1	1	1	1	1	1	1	1	1	1	1	1	1
PF00630	Filamin/ABP280 repeat	3	1	2	1	0	1	8	5	2	13	12	22	28	27	26	58	116	37		1	1	1	1	0	1	1	1	1	1	1	1	1	1	1	1	1	1
PF00628	PHD-finger	2	2	2	3	2	0	6	5	2	8	19	11	32	51	21	26	7	9		0	1	1	1	1	1	1	1	1	1	1	1	1	1	1	1	1	1
PF00622	SPRY domain	0	1	1	3	2	0	0	11	2	3	8	12	5	3	4	11	9	7		0	0	1	1	1	1	0	1	1	1	1	1	1	1	1	1	1	1
PF00621	RhoGEF domain	1	1	3	7	1	0	15	30	10	24	23	13	4	1	14	9	13	10		0	1	1	1	1	1	1	1	1	1	1	1	1	1	1	1	1	1
PF00615	Regulator of G protein signaling domain	0	0	1	1	1	0	6	4	1	5	11	4	10	1	4	5	6	5		0	0	0	1	1	1	1	1	1	1	1	1	1	1	1	1	1	1
PF00595	PDZ domain (Also known as DHR or GLGF)	1	2	7	5	4	3	10	27	12	26	52	36	34	30	38	53	44	46		1	1	1	1	1	1	1	1	1	1	1	1	1	1	1	1	1	1
PF00560	Leucine Rich Repeat	0	0	1	1	0	0	0	8	5	5	9	8	0	0	0	0	0	0		0	0	0	1	0	1	0	1	1	1	1	1	0	0	0	0	0	0
PF00536	SAM domain (Sterile alpha motif)	1	2	2	1	0	0	5	5	1	5	14	11	16	21	27	32	41	51		0	1	1	1	0	1	1	1	1	1	1	1	1	1	1	1	1	1
PF00481	Protein phosphatase 2C	2	3	1	2	3	1	0	9	5	4	9	9	17	21	26	19	17	18		1	1	1	1	1	1	0	1	1	1	1	1	1	1	1	1	1	1
PF00412	LIM domain	1	2	5	11	12	5	52	23	14	18	53	25	37	30	54	24	37	44		1	1	1	1	1	1	1	1	1	1	1	1	1	1	1	1	1	1
PF00400	WD domain, G-beta repeat	46	50	54	71	86	44	194	451	148	259	323	66	94	84	104	128	133	138		1	1	1	1	1	1	1	1	1	1	1	1	1	1	1	1	1	1
PF00397	WW domain	3	1	1	8	4	1	5	22	6	7	12	11	11	11	12	15	8	13		1	1	1	1	1	1	1	1	1	1	1	1	1	1	1	1	1	1
PF00388	Phosphatidylinositol-specific phospholipase C, X domain	0	1	0	2	9	9	16	13	1	3	2	9	7	9	8	15	16	10		1	0	1	0	1	1	1	1	1	1	1	1	1	1	1	1	1	1
PF00373	FERM central domain	0	0	0	0	0	0	0	16	2	10	12	4	6	8	6	8	6	6		0	0	0	0	0	0	0	1	1	1	1	1	1	1	1	1	1	1
PF00343	Carbohydrate phosphorylase	1	2	1	16	5	0	15	4	3	2	2	15	9	0	11	13	12	13		0	1	1	1	1	1	1	1	1	1	1	1	0	1	1	1	1	1
PF00307	Calponin homology (CH) domain	10	11	14	12	18	10	48	46	9	26	51	25	27	21	35	24	22	19		1	1	1	1	1	1	1	1	1	1	1	1	1	1	1	1	1	1
PF00271	Helicase conserved C-terminal domain	28	35	35	50	81	49	133	135	39	63	90	52	122	60	214	73	135	229		1	1	1	1	1	1	1	1	1	1	1	1	1	1	1	1	1	1
PF00270	DEAD/DEAH box helicase	22	30	32	44	59	34	98	111	28	54	63	49	115	55	152	54	138	188		1	1	1	1	1	1	1	1	1	1	1	1	1	1	1	1	1	1
PF00254	FKBP-type peptidyl-prolyl cis-trans isomerase	0	1	2	1	3	2	9	7	2	4	10	8	9	10	14	8	6	12		1	0	1	1	1	1	1	1	1	1	1	1	1	1	1	1	1	1
PF00240	Ubiquitin family	2	6	8	4	6	11	10	27	5	11	20	13	32	32	54	29	18	38		1	1	1	1	1	1	1	1	1	1	1	1	1	1	1	1	1	1
PF00226	DnaJ domain	6	6	5	17	26	10	23	61	11	19	33	15	17	19	20	28	28	44		1	1	1	1	1	1	1	1	1	1	1	1	1	1	1	1	1	1
PF00179	Ubiquitin-conjugating enzyme	2	0	3	17	20	25	56	40	14	19	23	22	28	29	36	43	35	32		1	1	0	1	1	1	1	1	1	1	1	1	1	1	1	1	1	1
PF00169	PH domain	4	4	5	2	3	1	3	22	8	13	23	9	16	16	13	21	15	12		1	1	1	1	1	1	1	1	1	1	1	1	1	1	1	1	1	1
PF00168	C2 domain	3	4	3	5	5	6	23	34	10	31	34	51	57	62	73	108	89	108		1	1	1	1	1	1	1	1	1	1	1	1	1	1	1	1	1	1
PF00152	tRNA synthetases class II (D, K and N)	5	3	3	9	11	4	13	13	4	5	4	6	3	5	4	10	7	6		1	1	1	1	1	1	1	1	1	1	1	1	1	1	1	1	1	1
PF00130	Phorbol esters/diacylglycerol binding domain (C1 domain)	2	4	1	0	0	1	2	1	8	12	24	1	1	1	2	0	1	1		1	1	1	1	0	0	1	1	1	1	1	1	1	1	1	1	1	0
PF00125	Core histone H2A/H2B/H3/H4	5	4	7	6	12	6	15	31	4	12	8	14	13	21	105	138	51	19		1	1	1	1	1	1	1	1	1	1	1	1	1	1	1	1	1	1
PF00097	Zinc finger, C3HC4 type (RING finger)	1	4	4	9	9	1	16	41	8	15	43	24	12	38	40	45	90	55		1	1	1	1	1	1	1	1	1	1	1	1	1	1	1	1	1	1
PF00090	Thrombospondin type 1 domain	3	4	2	2	4	4	12	15	0	3	43	107	316	451	505	369	367	437		1	1	1	1	1	1	1	1	0	1	1	1	1	1	1	1	1	1
PF00076	RNA recognition motif. (a.k.a. RRM, RBD, or RNP domain)	36	40	58	58	90	133	153	240	78	109	187	103	75	116	108	118	90	86		1	1	1	1	1	1	1	1	1	1	1	1	1	1	1	1	1	1
PF00071	Ras family	3	6	5	46	55	26	70	85	38	51	78	97	111	146	167	157	132	130		1	1	1	1	1	1	1	1	1	1	1	1	1	1	1	1	1	1
PF00070	Pyridine nucleotide-disulphide oxidoreductase	0	1	0	2	3	1	1	6	3	6	6	2	2	2	3	7	2	4		1	0	1	0	1	1	1	1	1	1	1	1	1	1	1	1	1	1
PF00069	Protein kinase domain	33	45	54	112	126	62	247	234	87	130	218	164	237	161	323	209	251	540		1	1	1	1	1	1	1	1	1	1	1	1	1	1	1	1	1	1
PF00046	Homeobox domain	8	5	21	13	20	64	22	35	5	10	27	68	85	46	74	156	122	104		1	1	1	1	1	1	1	1	1	1	1	1	1	1	1	1	1	1
PF00036	EF hand	4	4	5	3	12	0	19	46	7	18	25	9	8	8	9	12	9	7		0	1	1	1	1	1	1	1	1	1	1	1	1	1	1	1	1	1
PF00025	ADP-ribosylation factor family	2	4	4	20	19	11	41	90	36	49	69	29	54	51	63	66	37	55		1	1	1	1	1	1	1	1	1	1	1	1	1	1	1	1	1	1
PF00023	Ankyrin repeat	18	22	26	40	44	10	48	90	39	73	121	77	93	232	135	187	302	1041		1	1	1	1	1	1	1	1	1	1	1	1	1	1	1	1	1	1
PF00022	Actin	14	11	7	15	22	16	53	34	14	19	16	38	36	27	33	51	42	40		1	1	1	1	1	1	1	1	1	1	1	1	1	1	1	1	1	1
PF00018	SH3 domain	2	2	6	7	6	11	27	32	10	19	42	43	50	55	62	67	58	72		1	1	1	1	1	1	1	1	1	1	1	1	1	1	1	1	1	1
PF00012	Hsp70 protein	5	6	9	8	7	7	24	20	9	12	14	28	18	28	30	29	42	20		1	1	1	1	1	1	1	1	1	1	1	1	1	1	1	1	1	1
PF00004	ATPase family associated with various cellular activities (AAA)	11	16	11	46	49	28	61	85	27	41	55	36	39	40	37	60	46	45		1	1	1	1	1	1	1	1	1	1	1	1	1	1	1	1	1	1
PF00443	Ubiquitin carboxyl-terminal hydrolase	4	4	4	17	17	13	41	15	11	10	24	20	32	34	61	27	28	35		1	1	1	1	1	1	1	1	1	1	1	1	1	1	1	1	1	1
PF00178	Ets-domain	1	1	0	2	1	2	1	6	0	1	0	9	21	15	16	16	15	25		1	1	1	0	1	1	1	1	0	1	0	1	1	1	1	1	1	1
PF00096	Zinc finger, C2H2 type	15	18	26	21	10	4	71	124	24	44	103	373	376	61	510	294	125	289		1	1	1	1	1	1	1	1	1	1	1	1	1	1	1	1	1	1
PF00017	SH2 domain	1	1	4	4	3	3	9	11	10	16	30	30	49	35	45	38	37	48		1	1	1	1	1	1	1	1	1	1	1	1	1	1	1	1	1	1
PF00010	Helix-loop-helix DNA-binding domain	1	2	2	4	5	1	9	17	5	14	26	47	43	21	33	57	48	41		1	1	1	1	1	1	1	1	1	1	1	1	1	1	1	1	1	1
PF00001	7 transmembrane receptor (rhodopsin family)	17	19	26	7	0	0	32	52	1	12	27	129	159	13	54	351	928	155		0	1	1	1	0	1	1	1	1	1	1	1	1	1	1	1	1	1
PF11976	Ubiquitin-2 like Rad60 SUMO-like	2	5	9	3	6	7	7	10	3	6	8	3	14	18	20	13	9	8		1	1	1	1	1	1	1	1	1	1	1	1	1	1	1	1	1	1
PF09735	Membrane-associated apoptosis protein	0	0	0	1	0	0	8	2	1	4	3	2	0	0	4	9	6	0		0	0	0	0	0	1	1	1	1	1	1	1	0	0	0	1	1	1
PF08646	Replication factor-A C terminal domain	0	0	0	2	2	1	2	3	0	1	1	1	1	1	1	3	1	2		1	0	0	0	1	1	1	1	0	1	1	1	1	1	1	1	1	1
PF08506	Cse1	1	1	1	1	0	0	0	2	2	1	3	2	0	0	2	3	3	2		0	1	1	1	0	1	0	1	1	1	1	1	0	1	0	1	1	1
PF02731	SKIP/SNW domain	0	0	0	3	3	1	9	2	1	1	1	3	1	2	2	1	6	2		1	0	0	0	1	1	1	1	1	1	1	1	1	1	1	1	1	1
PF00200	Disintegrin	0	1	0	1	0	0	0	4	3	6	8	0	3	1	6	0	1	0		0	0	1	0	0	1	0	1	1	1	1	0	1	0	1	1	1	0
PF00044	Glyceraldehyde 3-phosphate dehydrogenase, NAD binding domain	1	2	1	0	1	1	4	2	1	1	1	1	2	1	1	2	2	1		1	1	1	1	1	0	1	1	1	1	1	1	1	1	1	1	1	1
PF08783	DWNN domain	0	0	1	1	1	1	2	7	0	0	2	1	1	1	1	1	1	1		1	0	0	1	1	1	1	1	0	0	1	1	1	1	1	1	1	1
PF04194	Programmed cell death protein 2, C-terminal putative domain	0	0	0	2	2	2	0	3	0	0	2	2	3	3	3	2	1	1		1	0	0	0	1	1	0	1	0	0	1	1	1	1	1	1	1	1
PF02800	Glyceraldehyde 3-phosphate dehydrogenase, C-terminal domain	1	1	1	0	1	1	5	3	1	1	2	3	3	2	2	5	6	3		1	1	1	1	1	0	1	1	1	1	1	1	1	1	1	1	1	1
PF00042	Globin	0	0	0	1	1	0	20	1	0	0	3	5	5	5	0	10	2	8		0	0	0	0	1	1	1	1	0	0	1	1	1	1	1	0	1	1
PF13606	Ankyrin repeat	12	11	17	18	19	4	29	59	30	40	67	29	20	73	25	28	65	526		1	1	1	1	1	1	1	1	1	1	1	1	1	1	1	1	1	1
PF05918	Apoptosis inhibitory protein 5 (API5)	0	0	1	1	1	0	2	2	0	0	0	3	3	2	2	11	8	1		0	0	0	1	1	1	1	1	0	0	0	1	1	1	1	1	1	1
PF02109	DAD family	1	0	1	1	0	0	1	3	1	2	2	2	2	0	2	2	1	2		0	1	0	1	0	1	1	1	1	1	1	1	0	1	1	1	1	1
PF01857	Retinoblastoma-associated protein B domain	1	1	1	1	0	0	2	2	0	1	2	1	1	0	1	1	1	1		0	1	1	1	0	1	1	1	0	1	1	1	0	1	1	1	1	1
PF03715	Noc2p family	1	0	1	0	0	0	2	1	1	1	1	3	2	0	0	0	0	0		0	1	0	1	0	0	1	1	1	1	1	1	0	0	1	0	0	0
PF08311	Mad3/BUB1 homology region 1	0	1	0	1	3	0	2	4	0	2	2	2	2	0	1	4	2	2		0	0	1	0	1	1	1	1	0	1	1	1	0	1	1	1	1	1
PF05794	T-complex protein 11	0	1	0	0	0	1	1	3	0	1	2	3	2	1	1	4	2	3		1	0	1	0	0	0	1	1	0	1	1	1	1	1	1	1	1	1
PF05729	NACHT domain	0	0	0	0	0	0	0	0	0	0	0	1	24	127	37	58	436	77		0	0	0	0	0	0	0	0	0	0	0	1	1	1	1	1	1	1
PF04500	FLYWCH zinc finger domain	7	40	32	0	2	425	23	63	0	0	0	0	0	3	8	0	1	3		1	1	1	1	1	0	1	1	0	0	0	0	1	1	0	1	1	0
PF15227	zinc finger of C3HC4-type, RING	1	1	1	4	4	0	0	2	0	1	3	8	0	0	1	0	0	0		0	1	1	1	1	1	0	1	0	1	1	1	0	0	0	1	0	0
SUM		509	624	757	1140	1258	1263	2533	3939	1185	2108	3480	3496	5171	5775	6289	7994	11356	12250		90	90	102	106	109	128	133	160	129	167	172	198	181	188	192	194	200	209

## Sheet: Supplementary table S3
Number of Pfam domains which are presented in at least 4 myxosporeans (out of 8)	Number of Pfam domains which are presented in at least 1 malacosporean (out of 2)	Number of Pfam domains which are presented in at least 4 myxosporeans, but not in at least 1 malacosporean	Number of Pfam domains which are presented in at least 1 malacosporean, but not in at least 4 myxosporeans	Number of Pfam domains which are presented in at least 4 myxosporeans and at least 1 malacosporean
1738	3133	76	1471	1662

## Sheet: Supplementary table S4
	Myxobolus pronini	Polypodium hydriforme	Myxobolus squamalis	Henneguya salminicola	Enteromyxum leei	Sphaeromyxa zaharoni	Kudoa iwatai	Thelohanellus kitauei	Myxobolus honghuensis
Genome size estimate, Mbp	1138	313	53.1	60	not provided	not provided	not provided	188.5	206
Assembly size, Mbp	649	308	43.7	61.4	68.2	173.6	31.2	150.3	161.1
Number of scaffolds	42777	60136	37921	18330	69053	70914	1639	5757	1118
Contig N50, bp	17110	16230	1286	7570	998	4474	39532	13033	1273483
Coverage	x26	x264	x100	x300	x40	x500	x1300	x50	x136
